# Supplementary material for: The FunGenES Database: A Genomics Resource for Mouse Embryonic Stem Cell Differentiation
Source: PLoS One. 2009 Sep 3;4(9):e6804. doi: 10.1371/journal.pone.0006804 (PMC2731164; doi:10.1371/journal.pone.0006804)
Supplement: Supplemental File S3 — Gene content of the 115 Global Clusters (0.40 MB XLS) [file pone.0006804.s003.xls]

## Sheet: Descriptive
Descriptive statistic per cluster
Cluster	minimum similarity score	average similarity score	transcripts
1	0.85	0.92	593
2	0.85	0.9	423
3	0.85	0.91	349
4	0.85	0.92	193
5	0.86	0.92	129
6	0.86	0.91	113
7	0.85	0.91	101
8	0.85	0.89	62
9	0.85	0.91	58
10	0.87	0.94	43
11	0.86	0.9	42
12	0.85	0.91	41
13	0.85	0.89	36
14	0.86	0.89	33
15	0.86	0.91	30
16	0.88	0.92	28
17	0.86	0.91	27
18	0.86	0.89	23
19	0.86	0.88	18
20	0.88	0.93	17
21	0.86	0.87	14
22	0.85	0.86	14
23	0.86	0.88	13
24	0.85	0.89	13
25	0.85	0.87	13
26	0.85	0.86	13
27	0.91	0.96	12
28	0.87	0.9	12
29	0.87	0.92	11
30	0.88	0.93	10
31	0.86	0.89	10
32	0.85	0.88	10
33	0.85	0.87	10
34	0.85	0.88	9
35	0.88	0.93	8
36	0.87	0.89	8
37	0.86	0.9	8
38	0.86	0.87	8
39	0.86	0.87	8
40	0.86	0.88	7
41	0.86	0.86	7
42	0.85	0.88	7
43	0.9	0.95	6
44	0.89	0.89	6
45	0.88	0.92	6
46	0.87	0.9	6
47	0.85	0.87	6
48	0.85	0.87	6
49	0.9	0.9	5
50	0.88	0.88	5
51	0.88	0.92	5
52	0.87	0.95	5
53	0.86	0.89	5
54	0.86	0.88	5
55	0.86	0.87	5
56	0.85	0.88	5
57	0.85	0.86	5
58	0.85	0.85	5
59	0.85	0.87	5
60	0.91	0.92	4
61	0.87	0.88	4
62	0.87	0.88	4
63	0.87	0.87	4
64	0.86	0.9	4
65	0.86	0.87	4
66	0.86	0.9	4
67	0.86	0.87	4
68	0.86	0.87	4
69	0.86	0.86	4
70	0.85	0.86	4
71	0.85	0.85	4
72	0.99	0.99	3
73	0.98	0.98	3
74	0.97	0.98	3
75	0.9	0.91	3
76	0.89	0.9	3
77	0.89	0.91	3
78	0.89	0.89	3
79	0.89	0.89	3
80	0.89	0.92	3
81	0.88	0.89	3
82	0.88	0.89	3
83	0.88	0.88	3
84	0.88	0.88	3
85	0.88	0.9	3
86	0.87	0.88	3
87	0.87	0.88	3
88	0.87	0.87	3
89	0.87	0.89	3
90	0.87	0.87	3
91	0.87	0.87	3
92	0.87	0.9	3
93	0.87	0.89	3
94	0.87	0.9	3
95	0.87	0.89	3
96	0.87	0.87	3
97	0.87	0.88	3
98	0.87	0.87	3
99	0.86	0.86	3
100	0.86	0.86	3
101	0.86	0.87	3
102	0.86	0.86	3
103	0.86	0.88	3
104	0.86	0.86	3
105	0.86	0.86	3
106	0.86	0.86	3
107	0.86	0.88	3
108	0.86	0.8	3
109	0.86	0.86	3
110	0.86	0.87	3
111	0.86	0.86	3
112	0.86	0.88	3
113	0.86	0.86	3
114	0.85	0.86	3
115	0.85	0.85	3

## Sheet: Cluster
Cluster	Probe set	Title
1	1449040_a_at	Sephs2; selenophosphate synthetase 2
1	1433813_at	Tmem48; transmembrane protein 48
1	1419172_at	Dhfr; dihydrofolate reductase
1	1439439_x_at	Eef1d; eukaryotic translation elongation factor 1 delta (guanine nucleotide exchange protein)
1	1416049_at	Gldc; glycine decarboxylase
1	1417216_at	Pim2; LOC229005; proviral integration site 2; similar to Pim2 protein
1	1438567_at	MGI:2684334; VWA-like domains, matrilins and collagens
1	1417895_a_at	Tmem54; transmembrane protein 54
1	1422942_at	Galr2; galanin receptor 2
1	1449461_at	Rbp7; retinol binding protein 7, cellular
1	1418681_at	Glt28d1; glycosyltransferase 28 domain containing 1
1	1427046_at	Grhl2; grainyhead-like 2 (Drosophila)
1	1427912_at	Cbr3; carbonyl reductase 3
1	1422068_at	Pou3f1; POU domain, class 3, transcription factor 1
1	1435457_at	Pdzk4; PDZ domain containing 4
1	1428660_s_at	Tor3a; torsin family 3, member A
1	1418627_at	Gclm; glutamate-cysteine ligase , modifier subunit
1	1440138_at	D030015G18Rik; AT hook, DNA binding motif, containing 1 (Ahdc1), mRNA
1	1458687_at	Gm177; gene model 177, (NCBI)
1	1451979_at	Kras; v-Ki-ras2 Kirsten rat sarcoma viral oncogene homolog
1	1450489_at	Sall1; sal-like 1 (Drosophila)
1	1425349_a_at	Myef2; myelin basic protein expression factor 2, repressor
1	1450849_at	Hnrpu; heterogeneous nuclear ribonucleoprotein U
1	1425926_a_at	Otx2; orthodenticle homolog 2 (Drosophila)
1	1456140_at	Zic5; Opr
1	1426722_at	Slc38a2; solute carrier family 38, member 2
1	1434570_at	AK122525; cDNA sequence AK122525
1	1433718_a_at	Cbx1; chromobox homolog 1 (Drosophila HP1 beta)
1	1434561_at	Asxl1; additional sex combs like 1 (Drosophila)
1	1433736_at	Hcfc1; host cell factor C1
1	1448709_at	Arid1a; AT rich interactive domain 1A (Swi1 like)
1	1423815_at	Ddx56; DEAD (Asp-Glu-Ala-Asp) box polypeptide 56
1	1455345_at	Phf15; PHD finger protein 15
1	1452048_at	Mrpl12; mitochondrial ribosomal protein L12
1	1416925_at	Kpnb1; karyopherin (importin) beta 1
1	1452192_at	BC053440; cDNA sequence BC053440
1	1434266_at	AI847670; expressed sequence AI847670
1	1434630_at	Ankrd28; ankyrin repeat domain 28
1	1452209_at	Pkp4; plakophilin 4
1	1448472_at	Vars2; valyl-tRNA synthetase 2
1	1419964_s_at	Hdgf; hepatoma-derived growth factor
1	1428633_at	Twistnb; LOC385660; TWIST neighbor; similar to TWIST neighbor
1	1417728_at	Mbd3; methyl-CpG binding domain protein 3
1	1438761_a_at	Odc1; LOC545783; LOC546355; ornithine decarboxylase, structural 1; similar to Ornithine decarboxylase (ODC); similar to Ornithine decarboxylase (ODC)
1	1424991_s_at	Tyms; Tyms-ps; thymidylate synthase; thymidylate synthase, pseudogene
1	1453149_at	Slc25a32; solute carrier family 25, member 32
1	1451044_at	Sip1; survivor of motor neuron protein interacting protein 1
1	1450948_a_at	Mrpl1; mitochondrial ribosomal protein L1
1	1424685_at	Exosc4; exosome component 4
1	1424974_at	Zfp418; zinc finger protein 418
1	1435802_at	Zfp499; zinc finger protein 499
1	1424428_at	AI225782; expressed sequence AI225782
1	1424433_at	Msrb2; methionine sulfoxide reductase B2
1	1448968_at	D7Wsu128e; DNA segment, Chr 7, Wayne State University 128, expressed
1	1425993_a_at	Hsp110; heat shock protein 110
1	1430138_at	Cd3eap; CD3E antigen, epsilon polypeptide associated protein
1	1421914_s_at	Mrpl19; mitochondrial ribosomal protein L19
1	1423733_a_at	Fiz1; Flt3 interacting zinc finger protein 1
1	1437904_at	MGI:2387367; developmentally regulated RNA binding protein 1
1	1452996_a_at	Aven; apoptosis, caspase activation inhibitor
1	1424620_at	D13Wsu177e; DNA segment, Chr 13, Wayne State University 177, expressed
1	1417118_a_at	Ard1; N-acetyltransferase ARD1 homolog (S. cerevisiae)
1	1453138_at	Rpusd2; RNA pseudouridylate synthase domain containing 2
1	1425617_at	Dhx9; DEAH (Asp-Glu-Ala-His) box polypeptide 9
1	1455127_at	Xkr5; X Kell blood group precursor-related family, member 5
1	1433714_at	Sult4a1; sulfotransferase family 4A, member 1
1	1426760_at	Ipo8; importin 8
1	1416940_at	Ppif; peptidylprolyl isomerase F (cyclophilin F)
1	1423372_at	Pole4; polymerase (DNA-directed), epsilon 4 (p12 subunit)
1	1452999_at	Smndc1; survival motor neuron domain containing 1
1	1456941_at	Tert; telomerase reverse transcriptase
1	1460673_at	Fpgs; folylpolyglutamyl synthetase
1	1424577_at	Msto1; misato homolog 1 (Drosophila)
1	1452710_at	Rpusd4; RNA pseudouridylate synthase domain containing 4
1	1433838_at	Dars2; aspartyl-tRNA synthetase 2 (mitochondrial)
1	1419722_at	Prss19; protease, serine, 19 (neuropsin)
1	1451040_at	Hars2; histidyl tRNA synthetase 2
1	1452585_at	Mrps28; mitochondrial ribosomal protein S28
1	1450131_a_at	Bspry; B-box and SPRY domain containing
1	1448227_at	Grb7; growth factor receptor bound protein 7
1	1439131_at	Rbbp7; retinoblastoma binding protein 7
1	1416579_a_at	Tacstd1; tumor-associated calcium signal transducer 1
1	1448261_at	Cdh1; cadherin 1
1	1435035_at	Rg9mtd2; RNA (guanine-9-) methyltransferase domain containing 2
1	1418305_s_at	Nola1; nucleolar protein family A, member 1 (H/ACA small nucleolar RNPs)
1	1434627_at	Nrf1; nuclear respiratory factor 1
1	1419270_a_at	Dut; deoxyuridine triphosphatase
1	1418443_at	Xpo1; exportin 1, CRM1 homolog (yeast)
1	1416146_at	Hspa4; heat shock protein 4
1	1416184_s_at	Hmga1; high mobility group AT-hook 1
1	1449614_s_at	AI314976; expressed sequence AI314976
1	1437752_at	Lin28; lin-28 homolog (C. elegans)
1	1419266_at	Nfyb; nuclear transcription factor-Y beta
1	1424202_at	Seh1l; SEH1-like (S. cerevisiae
1	1417457_at	Cks2; CDC28 protein kinase regulatory subunit 2
1	1448205_at	Ccnb1-rs1; Ccnb1; cyclin B1, related sequence 1; cyclin B1
1	1439377_x_at	Cdc20; cell division cycle 20 homolog (S. cerevisiae)
1	1422460_at	Mad2l1; MAD2 (mitotic arrest deficient, homolog)-like 1 (yeast)
1	1448191_at	Plk1; polo-like kinase 1 (Drosophila)
1	1417911_at	Ccna2; cyclin A2
1	1452954_at	Ube2c; ubiquitin-conjugating enzyme E2C
1	1419943_s_at	Ccnb1; cyclin B1
1	1416076_at	Ccnb1-rs1; Ccnb1; LOC434175; Ccnb1-rs5; cyclin B1, related sequence 1; cyclin B1; similar to G2/mitotic-specific cyclin B1; cyclin B1, related sequence 5
1	1418256_at	Srf; serum response factor
1	1434705_at	Ctbp2; C-terminal binding protein 2, mRNA (cDNA clone MGC:27651 IMAGE:4511826)
1	1451303_at	BC002230; cDNA sequence BC002230
1	1449349_at	Nudt1; nudix (nucleoside diphosphate linked moiety X)-type motif 1
1	1451080_at	Usp1; ubiquitin specific peptdiase 1
1	1426046_a_at	Rabggta; Rab geranylgeranyl transferase, a subunit
1	1437494_at	Mapkapk3; mitogen-activated protein kinase-activated protein kinase 3
1	1448319_at	LOC432549; similar to Aldo-keto reductase family 1, member B3 (aldose reductase)
1	1437133_x_at	Akr1b3; LOC432549; aldo-keto reductase family 1, member B3 (aldose reductase); similar to Aldo-keto reductase family 1, member B3 (aldose reductase)
1	1449044_at	Eef1e1; eukaryotic translation elongation factor 1 epsilon 1
1	1437525_a_at	Polr3a; polymerase (RNA) III (DNA directed) polypeptide A
1	1416041_at	Sgk; serum/glucocorticoid regulated kinase
1	1433789_at	RNA transcript from U17 small nucleolar RNA host gene
1	1417045_at	Bid; BH3 interacting domain death agonist
1	1417437_at	Xrcc6; X-ray repair complementing defective repair in Chinese hamster cells 6
1	1454036_a_at	Usp15; ubiquitin specific peptidase 15
1	1429655_at	Nudcd1; NudC domain containing 1
1	1448677_at	Cox4nb; COX4 neighbor
1	1424377_at	BC003885; cDNA sequence BC003885
1	1423636_at	Wdr31; WD repeat domain 31
1	1415807_s_at	Sfrs2; splicing factor, arginine/serine-rich 2 (SC-35)
1	1426953_at	Hmgb2l1; high mobility group box 2-like 1
1	1456102_a_at	Cul5; cullin 5
1	1455552_at	Snapc4; small nuclear RNA activating complex, polypeptide 4
1	1456058_at	Rbm27; RNA binding motif protein 27
1	1432016_a_at	Idh3a; isocitrate dehydrogenase 3 (NAD+) alpha
1	1419397_at	Pola1; polymerase (DNA directed), alpha 1
1	1418495_at	Zc3h8; zinc finger CCCH type containing 8
1	1423766_at	Pak1ip1; PAK1 interacting protein 1
1	1438096_a_at	Dtymk; deoxythymidylate kinase
1	1422502_at	Parp1; poly (ADP-ribose) polymerase family, member 1
1	1437580_s_at	Nek2; NIMA (never in mitosis gene a)-related expressed kinase 2
1	1434710_at	Dhx29; DEAH (Asp-Glu-Ala-His) box polypeptide 29
1	1423211_at	Nola3; nucleolar protein family A, member 3
1	1423751_at	Zfp162; zinc finger protein 162
1	1417629_at	Prodh; proline dehydrogenase
1	1424353_at	Lrpprc; leucine-rich PPR-motif containing
1	1416581_at	Wdr5; WD repeat domain 5
1	1427333_s_at	Sfrs15; splicing factor, arginine/serine-rich 15
1	1435881_at	Pcbp2; poly(rC) binding protein 2
1	1455107_at	Srpk1; serine/arginine-rich protein specific kinase 1
1	1424143_a_at	Ris2; retroviral integration site 2
1	1418986_a_at	Uxt; ubiquitously expressed transcript
1	1449701_at	D6Ertd109e; DNA segment, Chr 6, ERATO Doi 109, expressed
1	1434711_at	BC030867; cDNA sequence BC030867
1	1439091_at	Fancd2; Fanconi anemia, complementation group D2
1	1421731_a_at	Fen1; flap structure specific endonuclease 1
1	1428728_at	Ddx51; DEAD (Asp-Glu-Ala-Asp) box polypeptide 51
1	1426629_at	Dhx8; DEAH (Asp-Glu-Ala-His) box polypeptide 8
1	1418369_at	Prim1; DNA primase, p49 subunit
1	1448531_at	Lmnb2; lamin B2
1	1427739_a_at	Trp53; transformation related protein 53
1	1423158_at	Gnpnat1; glucosamine-phosphate N-acetyltransferase 1
1	1427153_at	Bckdhb; branched chain ketoacid dehydrogenase E1, beta polypeptide
1	1423964_at	Cpsf3l; cleavage and polyadenylation specific factor 3-like
1	1416575_at	Cdc45l; cell division cycle 45 homolog (S. cerevisiae)-like
1	1452414_s_at	D19Ertd678e; DNA segment, Chr 19, ERATO Doi 678, expressed
1	1459618_at	Trex1; Three prime repair exonuclease 1, transcript variant 1, mRNA (cDNA clone MGC:18819 IMAGE:4206812)
1	1426590_at	Gfm2; G elongation factor, mitochondrial 2
1	1427439_s_at	Skb1; SKB1 homolog (S. pombe)
1	1428277_at	Otud6b; OTU domain containing 6B
1	1416530_a_at	Pnp; purine-nucleoside phosphorylase
1	1453299_a_at	Pnp; LOC545044; purine-nucleoside phosphorylase; similar to purine-nucleoside phosphorylase
1	1435575_at	Kntc1; kinetochore associated 1
1	1448187_at	Pold1; polymerase (DNA directed), delta 1, catalytic subunit
1	1428661_at	Nfkbil2; nuclear factor of kappa light polypeptide gene enhancer in B-cells inhibitor-like 2
1	1435369_at	C78212; expressed sequence C78212
1	1457083_at	Prpf31; PRP31 pre-mRNA processing factor 31 homolog (yeast)
1	1424170_at	Phf5a; PHD finger protein 5A
1	1423138_at	Wdr4; WD repeat domain 4
1	1422286_a_at	Tgif; TG interacting factor
1	1455730_at	Dlg7; discs, large homolog 7 (Drosophila)
1	1416170_at	Trap1; TNF receptor-associated protein 1
1	1434911_s_at	Arhgap19; Rho GTPase activating protein 19
1	1433862_at	Espl1; extra spindle poles-like 1 (S. cerevisiae)
1	1450862_at	Rad54l; RAD54 like (S. cerevisiae)
1	1424136_a_at	Ppih; LOC433064; LOC434090; peptidyl prolyl isomerase H; similar to peptidyl prolyl isomerase H; similar to peptidyl prolyl isomerase H
1	1431506_s_at	Ppih; peptidyl prolyl isomerase H
1	1423764_s_at	Mrpl37; mitochondrial ribosomal protein L37
1	1426527_at	Toe1; target of EGR1, member 1 (nuclear)
1	1426351_at	Hspd1; heat shock protein 1 (chaperonin)
1	1417655_a_at	MGI:1933527; arsenate resistance protein 2
1	1449440_at	Lpin3; lipin 3
1	1433921_s_at	Zcsl2; zinc finger, CSL domain containing 2
1	1448373_at	Mrpl18; mitochondrial ribosomal protein L18
1	1457119_at	Iqcd; IQ motif containing D (Iqcd), mRNA
1	1417726_at	Sssca1; Sjogren's syndrome/scleroderma autoantigen 1 homolog (human)
1	1417506_at	Gmnn; geminin
1	1448953_at	Blm; Bloom syndrome homolog (human)
1	1424008_a_at	Rbpms2; RNA binding protein with multiple splicing 2
1	1416641_at	Lig1; ligase I, DNA, ATP-dependent
1	1416251_at	Mcm6; minichromosome maintenance deficient 6 (MIS5 homolog, S. pombe) (S. cerevisiae)
1	1424955_at	Ccdc5; coiled-coil domain containing 5
1	1422016_a_at	Cenph; centromere autoantigen H
1	1417684_at	Thumpd3; THUMP domain containing 3
1	1424448_at	Trim6; tripartite motif protein 6
1	1433497_at	Aqr; aquarius
1	1449052_a_at	Dnmt3b; DNA methyltransferase 3B
1	1454142_a_at	Pwp1; PWP1 homolog (S. cerevisiae)
1	1422482_at	Ruvbl2; RuvB-like protein 2
1	1448907_at	Thop1; thimet oligopeptidase 1
1	1424333_at	Rg9mtd1; RNA (guanine-9-) methyltransferase domain containing 1
1	1424343_a_at	Eif1a; eukaryotic translation initiation factor 1A
1	1420509_at	Srfbp1; serum response factor binding protein 1
1	1418504_at	Hspa9a; heat shock protein 9A
1	1434936_at	C86302; expressed sequence C86302
1	1455800_x_at	Samm50; sorting and assembly machinery component 50 homolog (S. cerevisiae)
1	1452266_at	Las1l; LAS1-like (S. cerevisiae)
1	1448585_at	Gtf2h4; general transcription factor II H, polypeptide 4
1	1429001_at	Pir; pirin
1	1448586_at	Hspa14; heat shock 70kDa protein 14
1	1416214_at	Mcm4; minichromosome maintenance deficient 4 homolog (S. cerevisiae)
1	1426426_at	Rbm13; RNA binding motif protein 13
1	1449186_at	Bag4; BCL2-associated athanogene 4
1	1445226_at	BC023969; cDNA sequence BC023969
1	1435099_at	Utp14a; UTP14, U3 small nucleolar ribonucleoprotein, homolog A (yeast)
1	1449194_at	Mrps25; mitochondrial ribosomal protein S25
1	1428244_at	Larp1; La ribonucleoprotein domain family, member 1
1	1429587_at	Rbm34; RNA binding motif protein 34
1	1452310_at	Tada2l; transcriptional adaptor 2 (ADA2 homolog, yeast)-like
1	1423884_at	Cirh1a; cirrhosis, autosomal recessive 1A (human)
1	1435379_at	AK122209; cDNA sequence AK122209
1	1452099_at	AA408296; expressed sequence AA408296
1	1454814_s_at	AU021838; expressed sequence AU021838
1	1431087_at	Spbc24; spindle pole body component 24 homolog (S. cerevisiae)
1	1436808_x_at	Mcm5; minichromosome maintenance deficient 5, cell division cycle 46 (S. cerevisiae)
1	1418820_s_at	Zcchc10; zinc finger, CCHC domain containing 10
1	1452676_a_at	Pnpt1; polyribonucleotide nucleotidyltransferase 1
1	1428477_at	Elac2; elaC homolog 2 (E. coli)
1	1448274_at	C1qbp; complement component 1, q subcomponent binding protein
1	1454817_at	Wdr50; WD repeat domain 50
1	1460323_at	Tars; threonyl-tRNA synthetase
1	1455035_s_at	Nol5a; nucleolar protein 5A
1	1419363_a_at	Mrpl35; mitochondrial ribosomal protein L35
1	1424314_at	Prpf3; PRP3 pre-mRNA processing factor 3 homolog (yeast)
1	1428892_at	Ppil1; peptidylprolyl isomerase (cyclophilin)-like 1
1	1433622_at	Gemin4; gem (nuclear organelle) associated protein 4
1	1429154_at	Slc35f2; Solute carrier family 35, member F2 (Slc35f2), mRNA
1	1419522_at	Zmynd19; zinc finger, MYND domain containing 19
1	1429369_at	Tnpo3; transportin 3
1	1433635_at	Wdr18; WD repeat domain 18
1	1455832_a_at	Umps; uridine monophosphate synthetase
1	1419122_at	Mettl1; methyltransferase-like 1
1	1417322_at	Hlrc1; HEAT-like (PBS lyase) repeat containing 1
1	1451016_at	Ifrd2; interferon-related developmental regulator 2
1	1423431_a_at	Mybbp1a; MYB binding protein (P160) 1a
1	1416692_at	Coil; coilin
1	1417053_at	Phb; prohibitin
1	1416073_a_at	Pcnt1; pericentrin 1
1	1423479_at	Nol11; nucleolar protein 11
1	1420990_at	Chd1; chromodomain helicase DNA binding protein 1
1	1416570_s_at	Gfm1; G elongation factor 1
1	1424731_at	Nle1; notchless homolog 1 (Drosophila)
1	1442793_s_at	Tbrg4; transforming growth factor beta regulated gene 4
1	1416172_at	Pes1; pescadillo homolog 1, containing BRCT domain (zebrafish)
1	1435054_at	Eme1; essential meiotic endonuclease 1 homolog 1 (S. pombe)
1	1436310_at	Gemin5; gem (nuclear organelle) associated protein 5
1	1418022_at	Narg1; NMDA receptor-regulated gene 1
1	1452176_at	Nup153; nucleoporin 153
1	1422979_at	Suv39h2; suppressor of variegation 3-9 homolog 2 (Drosophila)
1	1425562_s_at	Trnt1; tRNA nucleotidyl transferase, CCA-adding, 1
1	1456515_s_at	Tcfl5; transcription factor-like 5 (basic helix-loop-helix)
1	1447818_x_at	Rhebl1; Ras homolog enriched in brain like 1
1	1449415_at	Chd1l; chromodomain helicase DNA binding protein 1-like
1	1455643_s_at	AW550801; expressed sequence AW550801
1	1451199_at	Qtrtd1; queuine tRNA-ribosyltransferase domain containing 1
1	1439464_s_at	Tex10; testis expressed gene 10
1	1439436_x_at	Incenp; inner centromere protein
1	1423943_at	Dus1l; dihydrouridine synthase 1-like (S. cerevisiae)
1	1424152_at	Sall4; sal-like 4 (Drosophila)
1	1457106_at	Thada; thyroid adenoma associated
1	1416125_at	Fkbp5; FK506 binding protein 5
1	1421266_s_at	Nfkbib; nuclear factor of kappa light chain gene enhancer in B-cells inhibitor, beta
1	1451439_at	BC027231; cDNA sequence BC027231
1	1438447_at	Ddx11; DEAD/H (Asp-Glu-Ala-Asp/His) box polypeptide 11 (CHL1-like helicase homolog, S. cerevisiae)
1	1451026_at	Ftsj3; FtsJ homolog 3 (E. coli)
1	1418380_at	Terf1; telomeric repeat binding factor 1
1	1421033_a_at	Tcerg1; transcription elongation regulator 1 (CA150)
1	1424712_at	Ahctf1; AT hook containing transciption factor 1
1	1419452_at	Uchl5; ubiquitin carboxyl-terminal esterase L5
1	1417657_s_at	Dnajc2; DnaJ (Hsp40) homolog, subfamily C, member 2
1	1417057_a_at	Ppid; Lamp3; peptidylprolyl isomerase D (cyclophilin D); lysosomal-associated membrane protein 3
1	1457039_at	Cecr2; cat eye syndrome chromosome region, candidate 2 homolog (human)
1	1416350_at	Klf16; Kruppel-like factor 16
1	1415830_at	Orc5l; origin recognition complex, subunit 5-like (S. cerevisiae)
1	1453018_at	Nvl; nuclear VCP-like
1	1433739_at	Nol10; nucleolar protein 10
1	1455496_at	Pfas; phosphoribosylformylglycinamidine synthase (FGAR amidotransferase)
1	1416606_s_at	Nola2; nucleolar protein family A, member 2
1	1436543_at	BC034507; cDNA sequence BC034507
1	1430515_s_at	Aasdhppt; aminoadipate-semialdehyde dehydrogenase-phosphopantetheinyl transferase
1	1438278_a_at	BC003993; cDNA sequence BC003993
1	1416660_at	Eif3s10; eukaryotic translation initiation factor 3, subunit 10 (theta)
1	1452168_x_at	Gspt1; G1 to S phase transition 1
1	1426394_at	Eif3s1; eukaryotic translation initiation factor 3, subunit 1 alpha
1	1439269_x_at	Mcm7; LOC433027; LOC436369; minichromosome maintenance deficient 7 (S. cerevisiae); similar to mCDC47; similar to mCDC47
1	1438320_s_at	Mcm7; minichromosome maintenance deficient 7 (S. cerevisiae)
1	1452429_s_at	Abcf1; ATP-binding cassette, sub-family F (GCN20), member 1
1	1431893_a_at	Tprt; trans-prenyltransferase
1	1455120_at	Gloxd1; glyoxalase domain containing 1
1	1427094_at	Pole2; polymerase (DNA directed), epsilon 2 (p59 subunit)
1	1452616_s_at	Ssbp1; single-stranded DNA binding protein 1
1	1428069_at	Cdca7; cell division cycle associated 7
1	1416512_at	Nubp2; nucleotide binding protein 2
1	1416962_at	Rcc1; regulator of chromosome condensation 1
1	1434280_at	Wiz; Widely-interspaced zinc finger motifs (Wiz), transcript variant 2, mRNA
1	1434278_at	Mtm1; X-linked myotubular myopathy gene 1
1	1448126_at	MGI:1929091; teratocarcinoma expressed, serine rich
1	1417434_at	Gpd2; glycerol phosphate dehydrogenase 2, mitochondrial
1	1417080_a_at	MGI:1349469; signaling intermediate in Toll pathway-evolutionarily conserved
1	1460396_at	Ddx54; DEAD (Asp-Glu-Ala-Asp) box polypeptide 54
1	1448369_at	Pola2; polymerase (DNA directed), alpha 2
1	1454011_a_at	Rpa2; replication protein A2
1	1436724_a_at	Lgtn; ligatin
1	1417390_at	Xab1; XPA binding protein 1
1	1456511_x_at	Eras; ES cell-expressed Ras
1	1460557_at	Supv3l1; suppressor of var1, 3-like 1 (S. cerevisiae)
1	1452852_at	Twistnb; TWIST neighbor
1	1444049_at	Adat1; adenosine deaminase, tRNA-specific 1
1	1452829_at	Cad; carbamoyl-phosphate synthetase 2, aspartate transcarbamylase, and dihydroorotase
1	1426945_at	Ranbp5; RAN binding protein 5
1	1423303_at	Paxip1; PAX interacting (with transcription-activation domain) protein 1
1	1415811_at	Uhrf1; ubiquitin-like, containing PHD and RING finger domains, 1
1	1415810_at	Uhrf1; LOC434907; ubiquitin-like, containing PHD and RING finger domains, 1; similar to Ubiquitin-like, containing PHD and RING finger domains, 1
1	1415925_a_at	Nup62; nucleoporin 62
1	1456865_x_at	Rrs1; RRS1 ribosome biogenesis regulator homolog (S. cerevisiae)
1	1417296_at	Atf1; activating transcription factor 1
1	1448838_at	Topors; topoisomerase I binding, arginine/serine-rich
1	1418027_at	Exo1; exonuclease 1
1	1424473_at	Polr2h; polymerase (RNA) II (DNA directed) polypeptide H
1	1416685_s_at	Fbl; LOC545184; fibrillarin; similar to Fibrillarin
1	1419026_at	Daxx; Fas death domain-associated protein
1	1448691_at	Ubqln4; ubiquilin 4
1	1424229_at	Dyrk3; dual-specificity tyrosine-(Y)-phosphorylation regulated kinase 3
1	1416969_at	Gtse1; G two S phase expressed protein 1
1	1448414_at	Rad1; RAD1 homolog (S. pombe)
1	1426749_at	Hrmt1l3; heterogeneous nuclear ribonucleoprotein methyltransferase-like 3 (S. cerevisiae)
1	1416362_a_at	Fkbp4; FK506 binding protein 4
1	1448365_at	Exosc7; exosome component 7
1	1423060_at	Pa2g4; proliferation-associated 2G4
1	1416864_at	Surf6; surfeit gene 6
1	1419471_a_at	Nudc; nuclear distribution gene C homolog (Aspergillus)
1	1419472_s_at	Nudc; Nudc-ps1; nuclear distribution gene C homolog (Aspergillus); nuclear distribution gene C homolog (Aspergillus), pseudogene 1
1	1417548_at	Sart3; squamous cell carcinoma antigen recognized by T-cells 3
1	1443750_s_at	Rpp40; ribonuclease P 40 subunit (human)
1	1428248_at	Nfx1; nuclear transcription factor, X-box binding 1
1	1428901_at	Dtwd2; DTW domain containing 2
1	1449645_s_at	Cct3; chaperonin subunit 3 (gamma)
1	1452226_at	Rcc2; regulator of chromosome condensation 2
1	1438178_x_at	Atad3a; ATPase family, AAA domain containing 3A
1	1418372_at	Adsl; adenylosuccinate lyase
1	1428315_at	Ebna1bp2; EBNA1 binding protein 2
1	1452838_at	Ddx10; DEAD (Asp-Glu-Ala-Asp) box polypeptide 10
1	1418727_at	Nup155; nucleoporin 155
1	1428566_at	Hspbap1; Hspb associated protein 1
1	1429080_at	Mphosph10; M-phase phosphoprotein 10 (U3 small nucleolar ribonucleoprotein)
1	1415771_at	Ncl; nucleolin
1	1435103_x_at	Farslb; phenylalanine-tRNA synthetase-like, beta subunit
1	1450668_s_at	Hspe1; heat shock protein 1 (chaperonin 10)
1	1429295_s_at	Trip13; thyroid hormone receptor interactor 13
1	1433873_s_at	Pcnt2; pericentrin 2
1	1433580_at	Nup54; nucleoporin 54
1	1448536_at	Lsm3; LSM3 homolog, U6 small nuclear RNA associated (S. cerevisiae)
1	1452086_at	Trmt5; TRM5 tRNA methyltransferase 5 homolog (S. cerevisiae)
1	1449207_a_at	Kif20a; kinesin family member 20A
1	1424511_at	Aurka; aurora kinase A
1	1417586_at	Timeless; timeless homolog (Drosophila)
1	1426718_at	Skiv2l2; superkiller viralicidic activity 2-like 2 (S. cerevisiae)
1	1420707_a_at	Traip; TRAF-interacting protein
1	1436069_at	Ing5; inhibitor of growth family, member 5
1	1416802_a_at	Cdca5; cell division cycle associated 5
1	1416042_s_at	Nasp; nuclear autoantigenic sperm protein (histone-binding)
1	1441827_x_at	Hspca; LOC544800; LOC545508; heat shock protein 1, alpha; similar to heat shock protein 1, alpha; similar to Heat shock protein HSP 90-alpha (HSP 86) (Tumor specific transplantation 86 kDa antigen) (TSTA)
1	1437088_at	Sdad1; SDA1 domain containing 1
1	1449708_s_at	Chek1; checkpoint kinase 1 homolog (S. pombe)
1	1422747_at	Chek2; CHK2 checkpoint homolog (S. pombe)
1	1448307_at	Dscr2; Down syndrome critical region homolog 2 (human)
1	1451323_at	Zfp7; zinc finger protein 7
1	1434808_at	BC066140; cDNA sequence BC066140
1	1452098_at	Chtf18; CTF18, chromosome transmission fidelity factor 18 homolog (S. cerevisiae)
1	1431125_a_at	Tarsl1; threonyl-tRNA synthetase-like 1
1	1441910_x_at	Ccne1; cyclin E1
1	1417675_a_at	Mdn1; midasin homolog (yeast)
1	1448650_a_at	Pole; polymerase (DNA directed), epsilon
1	1426751_s_at	Nup107; nucleoporin 107
1	1449155_at	Polr3g; polymerase (RNA) III (DNA directed) polypeptide G
1	1429499_at	Fbxo5; F-box only protein 5
1	1424107_at	Kif18a; kinesin family member 18A
1	1452314_at	Kif11; kinesin family member 11
1	1434767_at	C79407; expressed sequence C79407
1	1457078_at	Zfp473; zinc finger protein 473
1	1456673_at	AL022943; expressed sequence AL022943
1	1417541_at	Hells; helicase, lymphoid specific
1	1448802_at	Nufip1; nuclear fragile X mental retardation protein interacting protein
1	1423643_at	Ddx39; DEAD (Asp-Glu-Ala-Asp) box polypeptide 39
1	1416961_at	Bub1b; budding uninhibited by benzimidazoles 1 homolog, beta (S. cerevisiae)
1	1422513_at	Ccnf; cyclin F
1	1418334_at	AA545217; expressed sequence AA545217
1	1421055_at	Lats2; Xpo4; large tumor suppressor 2; exportin 4
1	1456396_at	Xpo4; Exportin 4 (Xpo4), mRNA
1	1426496_at	Wdr55; WD repeat domain 55
1	1451722_s_at	Smyd5; SET and MYND domain containing 5
1	1416585_at	Ruvbl1; RuvB-like protein 1
1	1428506_at	Atic; 5-aminoimidazole-4-carboxamide ribonucleotide formyltransferase/IMP cyclohydrolase
1	1433656_a_at	Gnl3; guanine nucleotide binding protein-like 3 (nucleolar)
1	1418564_s_at	Serbp1; Serpine1 mRNA binding protein 1
1	1433880_at	Dnajc11; DnaJ (Hsp40) homolog, subfamily C, member 11
1	1416835_s_at	Amd1; Amd2; LOC432454; S-adenosylmethionine decarboxylase 1; S-adenosylmethionine decarboxylase 2; similar to S-adenosylmethionine decarboxylase
1	1449855_s_at	Uchl3; Uchl4; ubiquitin carboxyl-terminal esterase L3 (ubiquitin thiolesterase); ubiquitin carboxyl-terminal esterase L4
1	1425189_a_at	Mrpl15; mitochondrial ribosomal protein L15
1	1416106_at	Kti12; KTI12 homolog, chromatin associated (S. cerevisiae)
1	1452049_at	Rpl7l1; ribosomal protein L7-like 1
1	1429054_at	Mrpl47; mitochondrial ribosomal protein L47
1	1421260_a_at	Srm; spermidine synthase
1	1437828_s_at	Wdr46; WD repeat domain 46
1	1425007_at	Zfp566; zinc finger protein 566
1	1451641_at	Dbr1; debranching enzyme homolog 1 (S. cerevisiae)
1	1429535_at	Armc8; armadillo repeat containing 8
1	1423264_at	Bop1; block of proliferation 1
1	1415750_at	Tbl3; transducin (beta)-like 3
1	1415909_at	Stip1; stress-induced phosphoprotein 1
1	1416616_s_at	Clpp; caseinolytic peptidase, ATP-dependent, proteolytic subunit homolog (E. coli)
1	1426447_at	Nup35; nucleoporin 35
1	1426213_at	Imp4; IMP4, U3 small nucleolar ribonucleoprotein, homolog (yeast)
1	1424858_at	L2hgdh; L-2-hydroxyglutarate dehydrogenase
1	1435303_at	Taf4b; TAF4B RNA polymerase II, TATA box binding protein (TBP)-associated factor
1	1428052_a_at	Zmym1; zinc finger, MYM domain containing 1
1	1449343_s_at	Sin3a; transcriptional regulator, SIN3A (yeast)
1	1448484_at	Amd1; S-adenosylmethionine decarboxylase 1
1	1448849_at	Mrpl40; mitochondrial ribosomal protein L40
1	1428927_at	Shq1; SHQ1 homolog (S. cerevisiae)
1	1423616_at	Tarbp2; TAR (HIV) RNA binding protein 2
1	1451365_at	Rbm19; RNA binding motif protein 19
1	1416730_at	Rcl1; RNA terminal phosphate cyclase-like 1
1	1424766_at	Ercc6l; excision repair cross-complementing rodent repair deficiency complementation group 6 - like
1	1422058_at	Nodal; nodal
1	1417392_a_at	Slc7a7; solute carrier family 7 (cationic amino acid transporter, y+ system), member 7
1	1417775_at	Rpo1-4; RNA polymerase 1-4
1	1431784_a_at	Bxdc5; brix domain containing 5
1	1429724_at	Prpf4; PRP4 pre-mRNA processing factor 4 homolog (yeast)
1	1422844_a_at	Wdr77; WD repeat domain 77
1	1416393_at	Grcc2f; gene rich cluster, C2f gene
1	1416345_at	Timm8a; translocase of inner mitochondrial membrane 8 homolog a (yeast)
1	1431502_a_at	Exosc3; exosome component 3
1	1416071_at	Ddx18; DEAD (Asp-Glu-Ala-Asp) box polypeptide 18
1	1428688_at	Pdcd11; programmed cell death protein 11
1	1415916_a_at	Mthfd1; methylenetetrahydrofolate dehydrogenase (NADP+ dependent), methenyltetrahydrofolate cyclohydrolase, formyltetrahydrofolate synthase
1	1422922_at	Recql4; RecQ protein-like 4
1	1452831_s_at	Ppat; phosphoribosyl pyrophosphate amidotransferase
1	1448283_a_at	Uble1b; ubiquitin-like 1 (sentrin) activating enzyme E1B
1	1426853_at	Set; SET translocation
1	1416569_at	Actl6a; actin-like 6A
1	1425179_at	Shmt1; serine hydroxymethyl transferase 1 (soluble)
1	1448542_at	Bccip; BRCA2 and CDKN1A interacting protein
1	1449481_at	Slc25a13; solute carrier family 25 (mitochondrial carrier, adenine nucleotide translocator), member 13
1	1433902_at	Kbtbd8; kelch repeat and BTB (POZ) domain containing 8
1	1417254_at	Spata5; spermatogenesis associated 5
1	1424081_at	Pcgf6; polycomb group ring finger 6
1	1420028_s_at	Mcm3; minichromosome maintenance deficient 3 (S. cerevisiae)
1	1448777_at	Mcm2; minichromosome maintenance deficient 2 mitotin (S. cerevisiae)
1	1426612_at	MGI:1921571; timeless interacting protein
1	1425753_a_at	Ung; uracil DNA glycosylase
1	1432188_s_at	Nup43; nucleoporin 43
1	1438787_at	Zfp206; zinc finger protein 206
1	1416988_at	Msh2; mutS homolog 2 (E. coli)
1	1433692_at	AI429152; expressed sequence AI429152
1	1418281_at	Rad51; RAD51 homolog (S. cerevisiae)
1	1433408_a_at	Mcm10; minichromosome maintenance deficient 10 (S. cerevisiae)
1	1434744_at	Yrdc; yrdC domain containing (E.coli)
1	1422663_at	Orc1l; origin recognition complex, subunit 1-like (S.cereviaiae)
1	1428522_at	Ttf2; transcription termination factor, RNA polymerase II
1	1423850_at	Nsun2; NOL1/NOP2/Sun domain family 2
1	1426381_at	Pprc1; peroxisome proliferative activated receptor, gamma, coactivator-related 1
1	1429456_a_at	Polr3e; polymerase (RNA) III (DNA directed) polypeptide E
1	1450983_at	Akap8; A kinase (PRKA) anchor protein 8
1	1448270_at	Ddx21; DEAD (Asp-Glu-Ala-Asp) box polypeptide 21
1	1423826_at	Noc4l; nucleolar complex associated 4 homolog (S. cerevisiae)
1	1434289_at	Nsun5; NOL1/NOP2/Sun domain family, member 5
1	1450963_at	Hnrpf; heterogeneous nuclear ribonucleoprotein F
1	1423382_a_at	Hnrpf; LOC544823; heterogeneous nuclear ribonucleoprotein F; similar to heterogeneous nuclear ribonucleoprotein F
1	1420139_s_at	Hrb2; HIV-1 Rev binding protein 2
1	1424001_at	Mki67ip; Mki67 (FHA domain) interacting nucleolar phosphoprotein
1	1425820_x_at	Gpatc4; G patch domain containing 4
1	1424751_at	Abt1; activator of basal transcription
1	1448488_at	Mrps5; mitochondrial ribosomal protein S5
1	1435998_at	PREDICTED: similar to cyclin B1 interacting protein 1 isoform a [Mus musculus], mRNA sequence
1	1416751_a_at	Ddx20; DEAD (Asp-Glu-Ala-Asp) box polypeptide 20
1	1437630_at	D16Bwg1547e; DNA segment, Chr 16, Brigham & Women's Genetics 1547 expressed
1	1419281_a_at	Zfp259; zinc finger protein 259
1	1452917_at	Rfc5; replication factor C (activator 1) 5
1	1423703_at	Ppan; peter pan homolog (Drosophila)
1	1415725_at	Rrn3; RRN3 RNA polymerase I transcription factor homolog (yeast)
1	1422767_at	Bysl; bystin-like
1	1424300_at	Gemin6; gem (nuclear organelle) associated protein 6
1	1451164_a_at	Mrps18b; mitochondrial ribosomal protein S18B
1	1417233_at	Chchd4; coiled-coil-helix-coiled-coil-helix domain containing 4
1	1433777_at	L3mbtl2; l(3)mbt-like 2 (Drosophila)
1	1456308_x_at	Trim28; tripartite motif protein 28
1	1418226_at	Orc2l; origin recognition complex, subunit 2-like (S. cerevisiae)
1	1426286_at	Noc3l; nucleolar complex associated 3 homolog (S. cerevisiae)
1	1423481_at	Riok2; RIO kinase 2 (yeast)
1	1423863_at	Abcf2; ATP-binding cassette, sub-family F (GCN20), member 2
1	1424161_at	Ddx27; DEAD (Asp-Glu-Ala-Asp) box polypeptide 27
1	1426630_at	Exosc2; exosome component 2
1	1451293_at	Rnu3ip2; RNA, U3 small nucleolar interacting protein 2
1	1428869_at	Nolc1; nucleolar and coiled-body phosphoprotein 1
1	1423600_a_at	Tcof1; Treacher Collins Franceschetti syndrome 1, homolog
1	1424147_at	Ahsa1; AHA1, activator of heat shock 90kDa protein ATPase homolog 1 (yeast)
1	1416283_at	Gart; phosphoribosylglycinamide formyltransferase
1	1416890_at	Wdr74; WD repeat domain 74
1	1452171_at	Grwd1; glutamate-rich WD repeat containing 1
1	1424193_at	Pwp2h; PWP2 (periodic tryptophan protein) homolog, yeast
1	1451649_a_at	Wdr75; WD repeat domain 75
1	1450423_s_at	Bxdc1; brix domain containing 1
1	1434239_at	AA408556; expressed sequence AA408556
1	1424019_at	Nol1; nucleolar protein 1
1	1424013_at	Etf1; eukaryotic translation termination factor 1
1	1451042_a_at	Mina; myc induced nuclear antigen
1	1424522_at	Heatr1; HEAT repeat containing 1
1	1434173_s_at	D19Bwg1357e; DNA segment, Chr 19, Brigham & Women's Genetics 1357 expressed
1	1416126_at	Rpo1-2; RNA polymerase 1-2
1	1433746_at	Wdr3; WD repeat domain 3
1	1418530_at	Nup160; nucleoporin 160
1	1426676_s_at	Tomm70a; translocase of outer mitochondrial membrane 70 homolog A (yeast)
1	1453106_a_at	Rnmt; RNA (guanine-7-) methyltransferase
1	1423969_at	Nup37; nucleoporin 37
1	1448646_at	Wdr12; WD repeat domain 12
1	1448809_at	Cse1l; chromosome segregation 1-like (S. cerevisiae)
1	1417511_at	Lyar; Ly1 antibody reactive clone
1	1452662_a_at	Eif2s1; eukaryotic translation initiation factor 2, subunit 1 alpha
1	1451087_at	Wdr36; WD repeat domain 36
1	1420497_a_at	Cebpz; CCAAT/enhancer binding protein zeta
1	1428950_s_at	Nol8; nucleolar protein 8
1	1437238_x_at	Nmd3; NMD3 homolog (S. cerevisiae)
1	1450873_at	Gtpbp4; GTP binding protein 4
1	1451144_at	Bxdc2; brix domain containing 2
1	1456383_at	Rsl1d1; ribosomal L1 domain containing 1
1	1452047_at	Cacybp; calcyclin binding protein
1	1428390_at	Wdr43; WD repeat domain 43
1	1426596_a_at	Smn1; survival motor neuron 1
1	1428310_at	D3Wsu161e; DNA segment, Chr 3, Wayne State University 161, expressed
1	1451012_a_at	Csda; cold shock domain protein A
1	1450722_at	Nup50; nucleoporin 50
1	1427971_at	Cdc73; Vcell division cycle 73, Paf1/RNA polymerase II complex component, homolog (S. cerevisiae)
1	1426266_s_at	Zbtb8os; zinc finger and BTB domain containing 8 opposite strand
1	1453165_at	Mettl4; methyltransferase like 4
1	1454663_at	Eif5; eukaryotic translation initiation factor 5
1	1422769_at	Syncrip; synaptotagmin binding, cytoplasmic RNA interacting protein
1	1428232_at	Cpsf6; cleavage and polyadenylation specific factor 6
1	1435753_a_at	Nucks1; nuclear casein kinase and cyclin-dependent kinase substrate 1
1	1434482_at	D4Ertd22e; DNA segment, Chr 4, ERATO Doi 22, expressed
1	1427931_s_at	Pdxk; pyridoxal (pyridoxine, vitamin B6) kinase
1	1422327_s_at	G6pd2; G6pdx; glucose-6-phosphate dehydrogenase 2; glucose-6-phosphate dehydrogenase X-linked
1	1433974_at	Sephs1; selenophosphate synthetase 1
1	1423511_at	Asf1a; ASF1 anti-silencing function 1 homolog A (S. cerevisiae)
1	1433609_s_at	Surf2; surfeit gene 2
1	1430134_a_at	Yars2; tyrosyl-tRNA synthetase 2 (mitochondrial)
1	1450049_a_at	Hira; histone cell cycle regulation defective homolog A (S. cerevisiae)
1	1448913_at	Smarcd1; SWI/SNF related, matrix assoc., actin dependent regulator of chromatin, subfamily d, member 1
1	1419046_at	Brp16; brain protein 16
1	1428458_at	Pop1; processing of precursor 1, ribonuclease P/MRP family, (S. cerevisiae)
1	1447748_x_at	Slc29a2; solute carrier family 29 (nucleoside transporters), member 2
1	1434216_a_at	Nudt19; nudix (nucleoside diphosphate linked moiety X)-type motif 19
1	1451480_at	E2f4; E2F transcription factor 4
1	1426118_a_at	Tomm40; translocase of outer mitochondrial membrane 40 homolog (yeast)
1	1416939_at	Ppa1; pyrophosphatase (inorganic) 1
1	1435057_x_at	Praf1; polymerase (RNA) I associated factor 1
1	1441340_at	BC027174; cDNA sequence BC027174
1	1455964_at	D11Ertd752e; DNA segment, Chr 11, ERATO Doi 752, expressed
1	1448866_at	Senp3; SUMO/sentrin specific peptidase 3
1	1450886_at	Gsg2; germ cell-specific gene 2
1	1456503_at	Nup214; nucleoporin 214
1	1433856_at	AW555814; expressed sequence AW555814
1	1452659_at	Dek; DEK oncogene (DNA binding)
1	1428409_at	Mak3; Mak3 homolog (S. cerevisiae)
1	1424642_at	Thoc1; THO complex 1
1	1425498_at	Prpf4b; PRP4 pre-mRNA processing factor 4 homolog B (yeast)
1	1442148_at	Psip1; PC4 and SFRS1 interacting protein 1
1	1424166_at	Msh3; mutS homolog 3 (E. coli)
1	1451249_at	D8Ertd812e; DNA segment, Chr 8, ERATO Doi 812, expressed
1	1417582_s_at	Dhodh; dihydroorotate dehydrogenase
1	1460575_at	D3Ertd194e; DNA segment, Chr 3, ERATO Doi 194, expressed
1	1448791_at	Snx5; sorting nexin 5
1	1416015_s_at	Abce1; ATP-binding cassette, sub-family E (OABP), member 1
1	1429911_at	Mcph1; microcephaly, primary autosomal recessive 1
1	1423787_at	Nup133; nucleoporin 133
1	1428635_at	Comtd1; catechol-O-methyltransferase domain containing 1
1	1460304_a_at	Ubtf; upstream binding transcription factor, RNA polymerase I
1	1450630_at	Qtrt1; queuine tRNA-ribosyltransferase 1
1	1438957_x_at	Cds2; CDP-diacylglycerol synthase (phosphatidate cytidylyltransferase) 2
2	1435083_at	Ctxn1; cortexin 1
2	1429681_a_at	Gpsn2; glycoprotein, synaptic 2
2	1416499_a_at	Dctn6; dynactin 6
2	1418506_a_at	Prdx2; peroxiredoxin 2
2	1450102_a_at	Amfr; autocrine motility factor receptor
2	1417112_at	Arl2bp; ADP-ribosylation factor-like 2 binding protein
2	1428466_at	Chd3; chromodomain helicase DNA binding protein 3
2	1425323_a_at	BC008155; cDNA sequence BC008155
2	1418784_at	Grik5; glutamate receptor, ionotropic, kainate 5 (gamma 2)
2	1448209_a_at	Slc22a17; solute carrier family 22 (organic cation transporter), member 17
2	1426449_a_at	Pja1; praja1, RING-H2 motif containing
2	1429428_at	Tcf7l2; transcription factor 7-like 2, T-cell specific, HMG-box
2	1437239_x_at	Phc2; polyhomeotic-like 2 (Drosophila)
2	1416221_at	Fstl1; follistatin-like 1
2	1426225_at	Rbp4; retinol binding protein 4, plasma
2	1424655_at	Acp2; acid phosphatase 2, lysosomal
2	1422449_s_at	Rcn2; reticulocalbin 2
2	1424468_s_at	Phldb1; pleckstrin homology-like domain, family B, member 1
2	1416407_at	Pea15; phosphoprotein enriched in astrocytes 15
2	1434887_at	Freq; frequenin homolog (Drosophila)
2	1423816_at	Cxx1b; CAAX box 1 homolog B (human)
2	1431226_a_at	Fndc4; fibronectin type III domain containing 4
2	1416021_a_at	Fabp5; fatty acid binding protein 5, epidermal
2	1425532_a_at	Bin1; bridging integrator 1
2	1422572_at	Rhog; ras homolog gene family, member G
2	1417612_at	Ier5; immediate early response 5
2	1436797_a_at	Surf4; surfeit gene 4
2	1415943_at	Sdc1; syndecan 1
2	1424297_at	Zfp282; zinc finger protein 282
2	1434729_at	AK129302; cDNA sequence AK129302
2	1427476_a_at	Trim32; tripartite motif protein 32
2	1416845_at	Hspa5bp1; heat shock 70kDa protein 5 binding protein 1
2	1449110_at	Rhob; ras homolog gene family, member B
2	1418946_at	St3gal1; ST3 beta-galactoside alpha-2,3-sialyltransferase 1
2	1417050_at	C1qtnf4; C1q and tumor necrosis factor related protein 4
2	1452274_at	Tex27; testis expressed gene 27
2	1424215_at	Fundc1; FUN14 domain containing 1
2	1425975_a_at	Mapk8ip3; mitogen-activated protein kinase 8 interacting protein 3
2	1419041_at	D8Wsu49e; DNA segment, Chr 8, Wayne State University 49, expressed
2	1420473_at	Mtpn; myotrophin
2	1420861_at	Dctn4; dynactin 4
2	1419081_at	Atg10; autophagy-related 10 (yeast)
2	1459854_s_at	Tcte1l; t-complex-associated-testis-expressed 1-like
2	1434825_at	LOC381742; similar to CAGL79
2	1452878_at	Prkce; protein kinase C, epsilon
2	1451230_a_at	Wbp5; WW domain binding protein 5
2	1437016_x_at	Rap2c; RAP2C, member of RAS oncogene family
2	1422552_at	Rprm; reprimo, TP53 dependent G2 arrest mediator candidate
2	1418286_a_at	Efnb1; ephrin B1
2	1417680_at	Kcna5; potassium voltage-gated channel, shaker-related subfamily, member 5
2	1415995_at	Casp6; caspase 6
2	1429712_at	Etohi1; ethanol induced 1
2	1426254_at	Tm2d1; TM2 domain containing 1
2	1415700_a_at	Ssr3; signal sequence receptor, gamma
2	1439019_at	Fras1; Fraser syndrome 1 homolog (human)
2	1438232_at	Foxp2; forkhead box P2
2	1423362_at	Sort1; sortilin 1
2	1426819_at	Hipk3; Fas-interacting serine/threonine kinase 3 (Fist3)
2	1428011_a_at	Erbb2ip; Erbb2 interacting protein
2	1416509_at	MGI:1914262; SM-11044 binding protein
2	1448923_at	Prkra; protein kinase, interferon inducible double stranded RNA dependent activator
2	1456739_x_at	Armcx2; armadillo repeat containing, X-linked 2
2	1416722_at	Hmg20a; high mobility group 20A
2	1425492_at	Bmpr1a; bone morphogenetic protein receptor, type 1A
2	1437288_at	Impad1; inositol monophosphatase domain containing 1
2	1419688_at	Gpc6; glypican 6
2	1436026_at	MGI:2662729; ES neuronal differentiation 2
2	1456475_s_at	Prkar2b; protein kinase, cAMP dependent regulatory, type II beta
2	1433691_at	Ppp1r3c; protein phosphatase 1, regulatory (inhibitor) subunit 3C
2	1429642_at	Anubl1; AN1, ubiquitin-like, homolog (Xenopus laevis)
2	1450706_a_at	Arl3; ADP-ribosylation factor-like 3
2	1441259_s_at	Wdr10; WD repeat domain 10
2	1428168_at	Mpzl1; myelin protein zero-like 1
2	1415727_at	Apoa1bp; apolipoprotein A-I binding protein
2	1437511_x_at	Clcc1; chloride channel CLIC-like 1
2	1427200_at	Zranb1; zinc finger, RAN-binding domain containing 1
2	1449126_at	Zfp90; zinc finger protein 90
2	1425022_at	Usp3; ubiquitin specific peptidase 3
2	1448779_at	Ciz1; CDKN1A interacting zinc finger protein 1
2	1448513_a_at	Npc2; Niemann Pick type C2
2	1436866_at	Efna5; ephrin A5
2	1431302_a_at	Nudt7; nudix (nucleoside diphosphate linked moiety X)-type motif 7
2	1423085_at	Efnb3; ephrin B3
2	1418496_at	Foxa1; forkhead box A1
2	1453200_at	Rai1; retinoic acid induced 1
2	1452740_at	Myh10; myosin, heavy polypeptide 10, non-muscle
2	1422539_at	Extl2; exotoses (multiple)-like 2
2	1457687_at	Bcl2; B-cell leukemia/lymphoma 2
2	1428108_x_at	Tmcc2; transmembrane and coiled-coil domains 2
2	1436518_at	Usp46; ubiquitin specific peptidase 46
2	1417241_at	X83328; EST X83328
2	1451583_a_at	BC025076; cDNA sequence BC025076
2	1449815_a_at	Ssbp2; single-stranded DNA binding protein 2
2	1423680_at	Fads1; fatty acid desaturase 1
2	1434920_a_at	Evl; Ena-vasodilator stimulated phosphoprotein
2	1433641_at	Smad5; MAD homolog 5 (Drosophila)
2	1424575_at	Rabl5; RAB, member of RAS oncogene family-like 5
2	1452937_s_at	Ccdc28b; coiled coil domain containing 28B
2	1416903_at	Nucb1; nucleobindin 1
2	1433504_at	Pygb; brain glycogen phosphorylase
2	1435740_at	Rai17; retinoic acid induced 17
2	1424040_at	Rprc1; arginine/proline rich coiled-coil 1
2	1420798_s_at	Pcdha4; Pcdha6; Pcdha7; Pcdha5; Pcdha11; Pcdha10; Pcdha1; Pcdha9; Pcdha3; Pcdha12; Pcdha2; Pcdha8; Pcdhac1; Pcdhac2; protocadherin alpha 4; protocadherin alpha 6; protocadherin alpha 7; protocadherin alpha 5; protocadherin alpha 11; protocadherin alpha 10; protocadherin alpha 1; protocadherin alpha 9; protocadherin alpha 3; protocadherin alpha 12; protocadherin alpha...
2	1417706_at	Naglu; alpha-N-acetylglucosaminidase (Sanfilippo disease IIIB)
2	1450872_s_at	Lip1; lysosomal acid lipase 1
2	1428346_at	Trafd1; TRAF type zinc finger domain containing 1
2	1421066_at	Jak2; Janus kinase 2
2	1416914_s_at	Mtvr2; mammary tumor virus receptor 2
2	1454978_at	Ttyh3; tweety homolog 3 (Drosophila)
2	1425840_a_at	Sema3f; sema domain, immunoglobulin domain (Ig), short basic domain, secreted, (semaphorin) 3 F
2	1423134_at	BC003324; cDNA sequence BC003324
2	1427560_at	Six5; sine oculis-related homeobox 5 homolog (Drosophila)
2	1434565_at	Cgrrf1; cell growth regulator with ring finger domain 1
2	1428252_at	Chmp2b; chromatin modifying protein 2B
2	1424280_at	Mospd1; motile sperm domain containing 1
2	1415689_s_at	Zfp306; zinc finger protein 306
2	1451912_a_at	Fgfrl1; fibroblast growth factor receptor-like 1
2	1422558_at	Gamt; guanidinoacetate methyltransferase
2	1422510_at	Ctdspl; CTD (carboxy-terminal domain, RNA polymerase II, polypeptide A) small phosphatase-like
2	1440007_at	Slc43a1; solute carrier family 43, member 1
2	1452058_a_at	Rnf11; ring finger protein 11
2	1435484_at	BF642829; expressed sequence BF642829
2	1449256_a_at	Rab11a; RAB11a, member RAS oncogene family
2	1453101_at	BC027373; cDNA sequence BC027373
2	1424261_at	Zfp672; zinc finger protein 672
2	1434863_at	AU041129; expressed sequence AU041129
2	1460174_at	Dexi; dexamethasone-induced transcript
2	1426027_a_at	Arhgap10; Rho GTPase activating protein 10
2	1416419_s_at	Gabarapl1; gamma-aminobutyric acid (GABA(A)) receptor-associated protein-like 1
2	1451011_at	Zfp358; zinc finger protein 358
2	1424506_at	BC026432; cDNA sequence BC026432
2	1426510_at	Sccpdh; saccharopine dehydrogenase (putative)
2	1422895_at	Vamp4; vesicle-associated membrane protein 4
2	1422018_at	Hivep2; human immunodeficiency virus type I enhancer binding protein 2
2	1428154_s_at	Ppapdc1; phosphatidic acid phosphatase type 2 domain containing 1
2	1437547_s_at	Dnajc14; DnaJ (Hsp40) homolog, subfamily C, member 14
2	1452281_at	Sos2; Son of sevenless homolog 2 (Drosophila)
2	1448434_at	Rnf103; ring finger protein 103
2	1427918_a_at	Rhoq; ras homolog gene family, member Q
2	1443881_at	Pofut1; Protein O-fucosyltransferase 1 (Pofut1), mRNA
2	1427903_at	Phpt1; phosphohistidine phosphatase 1
2	1448939_at	Usp25; ubiquitin specific peptidase 25
2	1422742_at	Hivep1; human immunodeficiency virus type I enhancer binding protein 1
2	1433544_at	Als2cr2; amyotrophic lateral sclerosis 2 (juvenile) chromosome region, candidate 2 (human)
2	1457736_at	Vps37d; vacuolar protein sorting 37D (yeast)
2	1417517_at	Plagl2; pleiomorphic adenoma gene-like 2
2	1460359_at	LOC434247; similar to ALEX3 protein
2	1424373_at	Armcx3; armadillo repeat containing, X-linked 3
2	1433795_at	Tgfbr3; transforming growth factor, beta receptor III
2	1448657_a_at	Dnajb10; DnaJ (Hsp40) homolog, subfamily B, member 10
2	1428584_a_at	Haghl; hydroxyacylglutathione hydrolase-like
2	1416855_at	Gas1; growth arrest specific 1
2	1453055_at	Sema6d; sema domain, transmembrane domain (TM), and cytoplasmic domain, (semaphorin) 6D
2	1433575_at	Sox4; SRY-box containing gene 4 (Sox4), mRNA
2	1437152_at	Rkhd3; ring finger and KH domain containing 3
2	1455082_at	Cblb; Casitas B-lineage lymphoma b
2	1426672_at	Tmem16k; transmembrane protein 16K
2	1425383_a_at	Pbx1; pre B-cell leukemia transcription factor 1
2	1455992_at	Vgll4; vestigial like 4 (Drosophila)
2	1425701_a_at	Rgs3; regulator of G-protein signaling 3
2	1424076_at	Gdpd1; glycerophosphodiester phosphodiesterase domain containing 1
2	1436459_at	CDNA clone IMAGE:3667370
2	1426716_at	Tdrd7; tudor domain containing 7
2	1448233_at	Prnp; prion protein
2	1433854_at	AW547186; Expressed sequence AW547186, mRNA (cDNA clone MGC:67308 IMAGE:5706838)
2	1434123_at	Fut11; fucosyltransferase 11
2	1435977_at	Hdgfrp3; hepatoma-derived growth factor, related protein 3
2	1454958_at	Gsk3b; glycogen synthase kinase 3 beta
2	1440999_at	Zfp697; zinc finger protein 697
2	1436403_at	BC025575; cDNA sequence BC025575
2	1460170_at	Ext2; exostoses (multiple) 2
2	1436354_at	Dzip1l; DAZ interacting protein 1-like
2	1452929_at	Rsn; restin (Reed-Steinberg cell-expressed intermediate filament-associated protein)
2	1450623_at	Gnb2; guanine nucleotide binding protein, beta 2
2	1420540_a_at	Rit1; Ras-like without CAAX 1
2	1427191_at	Npr2; natriuretic peptide receptor 2
2	1427670_a_at	Tcf12; transcription factor 12
2	1415971_at	Marcks; myristoylated alanine rich protein kinase C substrate
2	1422792_at	Pafah1b2; platelet-activating factor acetylhydrolase, isoform 1b, alpha2 subunit
2	1426024_a_at	Dbn1; drebrin 1
2	1433770_at	Dpysl2; dihydropyrimidinase-like 2
2	1448892_at	Dock7; dedicator of cytokinesis 7
2	1423948_at	Bag2; Bcl2-associated athanogene 2
2	1422731_at	Limd1; LIM domains containing 1
2	1449509_at	Serf1; small EDRK-rich factor 1
2	1418815_at	Cdh2; cadherin 2
2	1416846_a_at	Pdzrn3; PDZ domain containing RING finger 3
2	1419551_s_at	Stk39; serine/threonine kinase 39, STE20/SPS1 homolog (yeast)
2	1435396_at	C85317; expressed sequence C85317
2	1420110_s_at	Zfp334; zinc finger protein 334
2	1448182_a_at	Cd24a; CD24a antigen
2	1433647_s_at	Rhobtb3; Rho-related BTB domain containing 3
2	1427048_at	Smo; smoothened homolog (Drosophila)
2	1435879_at	Akt3; thymoma viral proto-oncogene 3
2	1417389_at	Gpc1; glypican 1
2	1451037_at	Ptpn9; protein tyrosine phosphatase, non-receptor type 9
2	1415768_a_at	Ube2r2; ubiquitin-conjugating enzyme E2R 2
2	1418532_at	Fzd2; frizzled homolog 2 (Drosophila)
2	1423399_a_at	Yaf2; YY1 associated factor 2
2	1418664_at	Mpdz; multiple PDZ domain protein
2	1436997_x_at	Sh3bgrl; SH3-binding domain glutamic acid-rich protein like
2	1433920_at	Sema4c; sema domain, immunoglobulin domain (Ig), transmembrane domain (TM) and short cytoplasmic domain, (semaphorin) 4C
2	1451574_at	Bcl9; B-cell CLL/lymphoma 9
2	1428881_at	Kns2; kinesin 2
2	1417423_at	Grina; glutamate receptor, ionotropic, N-methyl D-asparate-associated protein 1 (glutamate binding)
2	1426965_at	Rap2a; RAS related protein 2a
2	1434106_at	Epm2aip1; EPM2A (laforin) interacting protein 1
2	1426648_at	Mapkapk2; MAP kinase-activated protein kinase 2
2	1438001_x_at	Dp1; deleted in polyposis 1
2	1422541_at	Ptprm; protein tyrosine phosphatase, receptor type, M
2	1459522_s_at	Gyg1; glycogenin 1
2	1437143_a_at	Txndc1; thioredoxin domain containing 1
2	1424024_at	Mcfd2; multiple coagulation factor deficiency 2
2	1426530_a_at	Klhl5; kelch-like 5 (Drosophila)
2	1452150_at	AU040320; expressed sequence AU040320
2	1420611_at	Prkacb; protein kinase, cAMP dependent, catalytic, beta
2	1437405_a_at	Igfbp4; insulin-like growth factor binding protein 4
2	1437478_s_at	Efhd2; EF hand domain containing 2
2	1425340_a_at	Ptpra; protein tyrosine phosphatase, receptor type, A
2	1452908_at	MGI:2385920; disco interacting protein 2 homolog (Drosophila)
2	1447883_x_at	Map1lc3a; microtubule-associated protein 1 light chain 3 alpha
2	1456500_at	Aph1b; anterior pharynx defective 1b homolog (C. elegans)
2	1431012_a_at	Peci; peroxisomal delta3, delta2-enoyl-Coenzyme A isomerase
2	1428342_at	Rcor3; REST corepressor 3
2	1455091_at	Msl2; Premature mRNA for mKIAA1585 protein
2	1423507_a_at	Sirt2; sirtuin 2 (silent mating type information regulation 2, homolog) 2 (S. cerevisiae)
2	1448864_at	Snrk; SNF related kinase
2	1433816_at	Mcart1; mitochondrial carrier triple repeat 1
2	1422103_a_at	Stat5b; signal transducer and activator of transcription 5B
2	1424970_at	Purg; purine-rich element binding protein G
2	1424707_at	Tmed10; transmembrane emp24-like trafficking protein 10 (yeast)
2	1437875_at	Bicd2; Bicaudal D homolog 2 (Drosophila), mRNA (cDNA clone MGC:38246 IMAGE:5324113)
2	1422597_at	Mmp15; matrix metallopeptidase 15
2	1454604_s_at	Tspan12; tetraspanin 12
2	1424015_at	Rab6ip1; Rab6 interacting protein 1
2	1419583_at	Cbx4; chromobox homolog 4 (Drosophila Pc class)
2	1455249_at	Slc36a4; Proton/amino acid transporter 4 (PAT4)
2	1415890_at	Papss1; 3'-phosphoadenosine 5'-phosphosulfate synthase 1
2	1427185_at	Mef2a; MEF2A mRNA, partial 3' UTR sequence
2	1436959_x_at	Nelf; nasal embryonic LHRH factor
2	1424410_at	Ttc8; tetratricopeptide repeat domain 8
2	1450105_at	Adam10; a disintegrin and metallopeptidase domain 10
2	1448339_at	Tmem30a; transmembrane protein 30A
2	1415806_at	Plat; plasminogen activator, tissue
2	1435203_at	Man2a2; mannosidase 2, alpha 2
2	1423119_at	Rshl2; radial spokehead-like 2
2	1428875_at	Golph4; golgi phosphoprotein 4
2	1423790_at	Dap; death-associated protein
2	1416614_at	Cri1; CREBBP/EP300 inhibitory protein 1
2	1426534_a_at	Arfgap3; ADP-ribosylation factor GTPase activating protein 3
2	1454658_at	Ilvbl; ilvB (bacterial acetolactate synthase)-like
2	1420895_at	Tgfbr1; transforming growth factor, beta receptor I
2	1420123_at	Tcta; T-cell leukemia translocation altered gene
2	1434361_at	Sh3px3; SH3 and PX domain containing 3
2	1418967_a_at	St7; Suppression of tumorigenicity 7
2	1423104_at	Irs1; insulin receptor substrate 1
2	1426976_at	Usp47; ubiquitin specific peptidase 47
2	1428637_at	Dyrk2; dual-specificity tyrosine-(Y)-phosphorylation regulated kinase 2
2	1436918_at	4932442E05Rik; Dual-specificity tyrosine-(Y)-phosphorylation regulated kinase 2 (Dyrk2), mRNA
2	1417204_at	Kdelr2; KDEL (Lys-Asp-Glu-Leu) endoplasmic reticulum protein retention receptor 2
2	1452381_at	Creb3l2; cAMP responsive element binding protein 3-like 2
2	1423083_at	Rab33b; RAB33B, member of RAS oncogene family
2	1424189_at	Pigc; phosphatidylinositol glycan, classC
2	1419249_at	Pftk1; PFTAIRE protein kinase 1
2	1420711_a_at	Pxmp3; peroxisomal membrane protein 3
2	1416872_at	Tspan6; tetraspanin 6
2	1418622_at	Rab2; RAB2, member RAS oncogene family
2	1448258_a_at	Spcs1; signal peptidase complex subunit 1 homolog (S. cerevisiae)
2	1424634_at	Tceal1; transcription elongation factor A (SII)-like 1
2	1451520_at	Spg20; spastic paraplegia 20, spartin (Troyer syndrome) homolog (human)
2	1455928_x_at	Lztr1; leucine-zipper-like transcriptional regulator, 1
2	1419557_a_at	Tmem9; transmembrane protein 9
2	1434708_at	Vhlh; von Hippel-Lindau syndrome homolog
2	1416108_a_at	Tmed3; transmembrane emp24 domain containing 3
2	1419922_s_at	Atrnl1; attractin like 1
2	1419062_at	Epb4.1l3; erythrocyte protein band 4.1-like 3
2	1418183_a_at	Pscd1; pleckstrin homology, Sec7 and coiled-coil domains 1
2	1428270_at	Glt8d1; glycosyltransferase 8 domain containing 1
2	1439008_at	Zfp319; zinc finger protein 319
2	1448645_at	Msl31; male-specific lethal-3 homolog 1 (Drosophila)
2	1453120_at	Txndc13; thioredoxin domain containing 13
2	1447277_s_at	Pcyox1; prenylcysteine oxidase 1
2	1436860_at	Senp7; SUMO1/sentrin specific peptidase 7
2	1448621_a_at	Smpd1; sphingomyelin phosphodiesterase 1, acid lysosomal
2	1448867_at	Tmem9b; TMEM9 domain family, member B
2	1418860_a_at	Letmd1; LETM1 domain containing 1
2	1428917_at	Stx17; syntaxin 17
2	1417625_s_at	Cmkor1; chemokine orphan receptor 1
2	1451177_at	Dnajb4; DnaJ (Hsp40) homolog, subfamily B, member 4
2	1415870_at	Calu; calumenin
2	1452283_at	Rassf8; Ras association (RalGDS/AF-6) domain family 8
2	1430526_a_at	Smarca2; SWI/SNF related, matrix associated, actin dependent regulator of chromatin, subfamily a, member 2
2	1449441_a_at	Wbp1; WW domain binding protein 1
2	1454830_at	Fbn2; fibrillin 2
2	1429206_at	Rhobtb1; Rho-related BTB domain containing 1
2	1424442_a_at	Pja2; praja 2, RING-H2 motif containing
2	1435383_x_at	Ndn; necdin
2	1424039_at	Tmem66; transmembrane protein 66
2	1424183_at	Acat1; acetyl-Coenzyme A acetyltransferase 1
2	1418908_at	Pam; peptidylglycine alpha-amidating monooxygenase
2	1433501_at	Ctso; cathepsin O
2	1415986_at	Clcn4-2; chloride channel 4-2
2	1418265_s_at	Irf2; interferon regulatory factor 2
2	1429722_at	Zbtb4; zinc finger and BTB domain containing 4
2	1434924_at	Phf2; PHD finger protein 2
2	1422748_at	Zfhx1b; zinc finger homeobox 1b
2	1420772_a_at	Tsc22d3; TSC22 domain family 3
2	1454630_at	BC034054; cDNA sequence BC034054
2	1424659_at	Slit2; slit homolog 2 (Drosophila)
2	1454675_at	Thra; thyroid hormone receptor alpha
2	1415961_at	Itm2c; integral membrane protein 2C
2	1423893_x_at	Apbb1; amyloid beta (A4) precursor protein-binding, family B, member 1
2	1423690_s_at	Gpsm1; G-protein signalling modulator 1 (AGS3-like, C. elegans)
2	1452789_at	Snn; stannin
2	1448361_at	Ttc3; tetratricopeptide repeat domain 3
2	1451332_at	Zfp521; zinc finger protein 521
2	1436038_a_at	Dscr5; Down syndrome critical region homolog 5 (human)
2	1416683_at	Plxnb2; plexin B2
2	1416009_at	Tspan3; tetraspanin 3
2	1437284_at	Fzd1; frizzled homolog 1 (Drosophila)
2	1423965_at	Cd99l2; Cd99 antigen-like 2
2	1421923_at	Sh3bp5; SH3-domain binding protein 5 (BTK-associated)
2	1423332_at	Sdcbp; syndecan binding protein
2	1450186_s_at	Gnas; GNAS (guanine nucleotide binding protein, alpha stimulating) complex locus
2	1423488_at	Mmd; monocyte to macrophage differentiation-associated
2	1416796_at	Nck2; non-catalytic region of tyrosine kinase adaptor protein 2
2	1449507_a_at	Cd47; CD47 antigen (Rh-related antigen, integrin-associated signal transducer)
2	1436897_at	Mfhas1; malignant fibrous histiocytoma amplified sequence 1
2	1427442_a_at	App; amyloid beta (A4) precursor protein
2	1448858_at	Ulk2; Unc-51 like kinase 2 (C. elegans)
2	1426680_at	Sepn1; selenoprotein N, 1
2	1450062_a_at	Maged1; melanoma antigen, family D, 1
2	1435087_at	BC039093; cDNA sequence BC039093
2	1454960_at	Smad3; MAD homolog 3 (Drosophila)
2	1418128_at	Adcy6; adenylate cyclase 6
2	1423812_s_at	AW146242; expressed sequence AW146242
2	1417879_at	Nenf; neuron derived neurotrophic factor
2	1451110_at	Egln1; EGL nine homolog 1 (C. elegans)
2	1420688_a_at	Sgce; sarcoglycan, epsilon
2	1451277_at	Zadh2; zinc binding alcohol dehydrogenase, domain containing 2
2	1427232_at	Sdccag33; serologically defined colon cancer antigen 33
2	1416657_at	Akt1; thymoma viral proto-oncogene 1
2	1416937_at	Gabarap; gamma-aminobutyric acid receptor associated protein
2	1427605_at	Hoxb3; homeo box B3
2	1460379_at	Hoxb4; homeo box B4
2	1428785_at	Amotl1; angiomotin-like 1
2	1427125_s_at	Lrrc41; leucine rich repeat containing 41
2	1416782_s_at	Praf2; PRA1 domain family 2
2	1450878_at	Sri; sorcin
2	1424769_s_at	Cald1; caldesmon 1
2	1448152_at	Igf2; insulin-like growth factor 2
2	1433682_at	Arhgef17; Rho guanine nucleotide exchange factor (GEF) 17
2	1456733_x_at	Serpinh1; serine (or cysteine) peptidase inhibitor, clade H, member 1
2	1418010_a_at	Sh3glb1; SH3-domain GRB2-like B1 (endophilin)
2	1439441_x_at	Lats2; large tumor suppressor 2
2	1431375_s_at	Parva; parvin, alpha
2	1452717_at	Slc25a24; solute carrier family 25 (mitochondrial carrier, phosphate carrier), member 24
2	1449027_at	Rhou; ras homolog gene family, member U
2	1433883_at	Tpm4; tropomyosin 4
2	1417133_at	Pmp22; peripheral myelin protein
2	1416656_at	Clic1; chloride intracellular channel 1
2	1450780_s_at	Hmga2; high mobility group AT-hook 2
2	1420813_at	Hdac7a; histone deacetylase 7A
2	1418518_at	Furin; furin (paired basic amino acid cleaving enzyme)
2	1449942_a_at	Ilk; integrin linked kinase
2	1423694_at	Kctd10; potassium channel tetramerisation domain containing 10
2	1452280_at	Farp1; FERM, RhoGEF (Arhgef) and pleckstrin domain protein 1 (chondrocyte-derived)
2	1448316_at	Cklfsf3; chemokine-like factor super family 3
2	1416857_at	Sdf2; stromal cell derived factor 2
2	1435044_at	Ebf4; early B-cell factor 4
2	1430425_at	Sdk2; sidekick homolog 2 (chicken)
2	1429310_at	Flrt3; fibronectin leucine rich transmembrane protein 3
2	1448868_at	Scand1; SCAN domain-containing 1
2	1460690_at	BC003940; cDNA sequence BC003940
2	1424150_at	Gdpd5; glycerophosphodiester phosphodiesterase domain containing 5
2	1421841_at	Fgfr3; fibroblast growth factor receptor 3
2	1449622_s_at	Atp6ap1; ATPase, H+ transporting, lysosomal accessory protein 1
2	1455915_at	Galnt4; UDP-N-acetyl-alpha-D-galactosamine:polypeptide N-acetylgalactosaminyltransferase 4
2	1434881_s_at	Kctd12; potassium channel tetramerisation domain containing 12
2	1415850_at	Rasa3; RAS p21 protein activator 3
2	1423628_s_at	Pcdhgb1; Pcdhgb2; Pcdhgb4; Pcdhgb5; Pcdhgb6; Pcdhgb7; Pcdhgb8; Pcdhgc3; Pcdhgc4; Pcdhgc5; Pcdhga1; Pcdhga2; Pcdhga3; Pcdhga4; Pcdhga5; Pcdhga6; Pcdhga7; Pcdhga8; Pcdhga9; Pcdhga10; Pcdhga11; Pcdhga12; protocadherin gamma subfamily B, 1; protocadherin gamma subfamily B, 2; protocadherin gamma subfamily B, 4; protocadherin gamma subfamily B, 5; protocadherin gamma subfamily B, 6; protocadherin gamm…
2	1433812_at	Lix1l; Lix1-like
2	1423833_a_at	Brp44; brain protein 44
2	1434272_at	Cpeb2; cytoplasmic polyadenylation element binding protein 2
2	1434344_at	Gpkow; G patch domain and KOW motifs
2	1423368_at	Laptm4a; lysosomal-associated protein transmembrane 4A
2	1418019_at	Cpd; carboxypeptidase D
2	1437503_a_at	MGI:1915044; scotin gene
2	1415838_at	Tde2; tumor differentially expressed 2
2	1424741_s_at	Creb3; cAMP responsive element binding protein 3
2	1433833_at	Fndc3b; fibronectin type III domain containing 3B
2	1420822_s_at	Sgpp1; sphingosine-1-phosphate phosphatase 1
2	1417490_at	Ctsb; cathepsin B
2	1418000_a_at	Itm2b; integral membrane protein 2B
2	1452106_at	Npnt; nephronectin
2	1437277_x_at	Tgm2; transglutaminase 2, C polypeptide
2	1419584_at	AI428795; expressed sequence AI428795
2	1454650_at	Trim35; tripartite motif-containing 35
2	1435223_at	Spfh2; SPFH domain family, member 2
2	1451018_at	Leprotl1; leptin receptor overlapping transcript-like 1
2	1452182_at	Galnt2; UDP-N-acetyl-alpha-D-galactosamine:polypeptide N-acetylgalactosaminyltransferase 2
2	1417510_at	Vps4a; vacuolar protein sorting 4a (yeast)
2	1426100_a_at	Tk2; thymidine kinase 2, mitochondrial
2	1450054_at	Add1; adducin 1 (alpha)
2	1418164_at	Epim; epimorphin
2	1418651_at	Spata6; spermatogenesis associated 6
2	1417815_a_at	Tde1; tumor differentially expressed 1
2	1416472_at	Syap1; synapse associated protein 1
2	1415821_at	Sdfr1; stromal cell derived factor receptor 1
2	1451207_at	Cbara1; calcium binding atopy-related autoantigen 1
2	1423347_at	Sec23a; SEC23A (S. cerevisiae)
2	1420131_s_at	Pttg1ip; pituitary tumor-transforming 1 interacting protein
2	1460210_at	Pkd1; polycystic kidney disease 1 homolog
2	1438312_s_at	Ltbp3; latent transforming growth factor beta binding protein 3
2	1422208_a_at	Gnb5; guanine nucleotide binding protein, beta 5
2	1451132_at	Pbxip1; pre-B-cell leukemia transcription factor interacting protein 1
2	1422662_at	Lgals8; lectin, galactose binding, soluble 8
2	1436300_at	Ripk5; receptor interacting protein kinase 5
2	1434690_at	Lycat; lysocardiolipin acyltransferase
2	1418455_at	Copz2; coatomer protein complex, subunit zeta 2
2	1439060_s_at	D11Ertd498e; DNA segment, Chr 11, ERATO Doi 498, expressed
2	1460365_a_at	Dnm1; dynamin 1
2	1438910_a_at	Stom; stomatin
3	1418468_at	Anxa11; annexin A11
3	1435657_at	AI425999; expressed sequence AI425999
3	1420397_a_at	Spen; SPEN homolog, transcriptional regulator (Drosophila)
3	1434749_at	BC067068; cDNA sequence BC067068
3	1440890_a_at	BB114266; expressed sequence BB114266
3	1435771_at	Plcb4; phospholipase C, beta 4
3	1420922_at	Usp9x; ubiquitin specific peptidase 9, X chromosome
3	1452738_at	Stoml1; stomatin-like 1
3	1452438_s_at	Taf4a; TAF4A RNA polymerase II, TATA box binding protein (TBP)-associated factor
3	1435452_at	Tmem20; transmembrane protein 20
3	1437743_at	Aebp2; AE binding protein 2
3	1448409_at	Lrmp; lymphoid-restricted membrane protein
3	1451502_at	Pla2g10; phospholipase A2, group X
3	1417300_at	Smpdl3b; sphingomyelin phosphodiesterase, acid-like 3B
3	1422655_at	Ptch2; patched homolog 2
3	1431055_a_at	Snx10; sorting nexin 10
3	1429388_at	Nanog; Nanog homeobox
3	1450871_a_at	Bcat1; branched chain aminotransferase 1, cytosolic
3	1427143_at	Jarid1b; jumonji, AT rich interactive domain 1B (Rbp2 like)
3	1418261_at	Syk; spleen tyrosine kinase
3	1427035_at	Slc39a14; solute carrier family 39 (zinc transporter), member 14
3	1420929_at	Ctnnal1; catenin (cadherin associated protein), alpha-like 1
3	1424966_at	Tmem40; transmembrane protein 40
3	1425108_a_at	BC004728; cDNA sequence BC004728
3	1422937_at	Fzd5; frizzled homolog 5 (Drosophila)
3	1419240_at	Tex14; testis expressed gene 14
3	1418763_at	Nit2; nitrilase family, member 2
3	1453069_at	Pik3cb; phosphatidylinositol 3-kinase, catalytic, beta polypeptide
3	1417694_at	Gab1; growth factor receptor bound protein 2-associated protein 1
3	1449167_at	Epb4.1l4a; erythrocyte protein band 4.1-like 4a
3	1425116_a_at	Spnb4; spectrin beta 4
3	1425764_a_at	Bcat2; branched chain aminotransferase 2, mitochondrial
3	1448568_a_at	Slc20a1; solute carrier family 20, member 1
3	1423534_at	Pdcd2; programmed cell death 2
3	1427052_at	Acacb; acetyl-Coenzyme A carboxylase beta
3	1418665_at	Impa2; inositol (myo)-1(or 4)-monophosphatase 2
3	1425747_at	Dock5; dedicator of cytokinesis 5
3	1417561_at	Apoc1; apolipoprotein C-I
3	1457026_at	Liph; lipase, member H
3	1449455_at	Hck; hemopoietic cell kinase
3	1417888_at	Trim13; tripartite motif protein 13
3	1453011_at	Dhrs6; dehydrogenase/reductase (SDR family) member 6
3	1424849_at	Wdr62; WD repeat domain 62
3	1416726_s_at	Ube2s; ubiquitin-conjugating enzyme E2S
3	1417814_at	Pla2g5; phospholipase A2, group V
3	1424902_at	Plxdc1; plexin domain containing 1
3	1449019_at	Akap1; A kinase (PRKA) anchor protein 1
3	1449163_at	AI256711; expressed sequence AI256711
3	1453041_at	Trp53i5; Trp53 inducible protein 5
3	1417276_at	Tulp2; tubby-like protein 2
3	1432503_a_at	Pdcl2; phosducin-like 2
3	1452050_at	Camk1d; calcium/calmodulin-dependent protein kinase ID
3	1426593_a_at	Fbxo22; F-box only protein 22
3	1450929_at	Zfp57; zinc finger protein 57
3	1448195_at	Taf5l; TAF5-like RNA polymerase II, p300/CBP-associated factor (PCAF)-associated factor
3	1455065_x_at	LOC231914; similar to mKIAA0060 protein
3	1448163_at	Gnpda1; LOC231914; glucosamine-6-phosphate deaminase 1; similar to mKIAA0060 protein
3	1433914_at	AI747699; expressed sequence AI747699
3	1448445_at	Acp6; acid phosphatase 6, lysophosphatidic
3	1434976_x_at	Eif4ebp1; eukaryotic translation initiation factor 4E binding protein 1
3	1420616_at	Ash2l; ash2 (absent, small, or homeotic)-like (Drosophila)
3	1419007_at	Zp3; zona pellucida glycoprotein 3
3	1426013_s_at	Plekha4; pleckstrin homology domain containing, family A (phosphoinositide binding specific) member 4
3	1421302_a_at	Gna15; guanine nucleotide binding protein, alpha 15
3	1448503_at	Mcl1; myeloid cell leukemia sequence 1
3	1434296_at	BC049349; cDNA sequence BC049349
3	1417193_at	Sod2; superoxide dismutase 2, mitochondrial
3	1454826_at	Zbtb11; zinc finger and BTB domain containing 11
3	1436665_a_at	Ltbp4; latent transforming growth factor beta binding protein 4
3	1422956_at	D1Pas1; DNA segment, Chr 1, Pasteur Institute 1
3	1449877_s_at	Kifc1; kinesin family member C1
3	1424800_at	Enah; enabled homolog (Drosophila)
3	1423898_a_at	Trip12; thyroid hormone receptor interactor 12
3	1422737_at	Ncoa3; nuclear receptor coactivator 3
3	1448528_at	Pdcd10; programmed cell death 10
3	1418741_at	Itgb7; integrin beta 7
3	1425317_x_at	Stk31; serine threonine kinase 31
3	1419879_s_at	Trim25; tripartite motif protein 25
3	1430086_at	Chrna9; cholinergic receptor, nicotinic, alpha polypeptide 9
3	1449170_at	Piwil2; piwi like homolog 2 (Drosophila)
3	1428685_at	Syce1; synaptonemal complex central element protein 1
3	1450764_at	Aoah; acyloxyacyl hydrolase
3	1419608_a_at	Mia1; melanoma inhibitory activity 1
3	1449898_at	Sept1; septin 1
3	1426546_at	Tesk2; testis-specific kinase 2
3	1456891_at	Dennd2c; DENN/MADD domain containing 2C
3	1428999_at	Phf3; PHD finger protein 3
3	1455084_x_at	Shmt2; serine hydroxymethyl transferase 2 (mitochondrial)
3	1426733_at	Itpk1; inositol 1,3,4-triphosphate 5/6 kinase
3	1450860_at	Lap3; leucine aminopeptidase 3
3	1452045_at	Zfp281; zinc finger protein 281
3	1426243_at	Cth; cystathionase (cystathionine gamma-lyase)
3	1425095_at	BC002059; cDNA sequence BC002059
3	1424048_a_at	Cyb5r1; cytochrome b5 reductase 1
3	1450986_at	Nol5; nucleolar protein 5
3	1416629_at	Slc1a5; solute carrier family 1 (neutral amino acid transporter), member 5
3	1427174_at	3100002L24Rik; LOC329575; LOC433520; LOC433523; LOC433531; LOC545489; LOC545490; LOC545491; LOC545492; RIKEN cDNA 3100002L24 gene; hypothetical LOC329575; similar to zinc finger protein 97; hypothetical LOC433523; hypothetical LOC433531; similar to cDNA sequence BC018101; similar to cDNA sequence BC018101; similar to cDNA sequence BC018101; similar to 2...
3	1424043_at	Ppil4; peptidylprolyl isomerase (cyclophilin)-like 4
3	1458668_at	Tumor protein D52 (Tpd52), transcript variant 1, mRNA
3	1453169_a_at	Gtf2h1; general transcription factor II H, polypeptide 1
3	1453360_a_at	Tex9; testis expressed gene 9
3	1452247_at	Fxr1h; fragile X mental retardation gene 1, autosomal homolog
3	1416467_at	Ddx3x; DEAD/H (Asp-Glu-Ala-Asp/His) box polypeptide 3, X-linked
3	1438089_a_at	Bclaf1; BCL2-associated transcription factor 1
3	1437813_at	Aim1l; absent in melanoma 1-like
3	1448143_at	Aldh2; aldehyde dehydrogenase 2, mitochondrial
3	1417638_at	Lefty1; left right determination factor 1
3	1416316_at	Slc27a2; solute carrier family 27 (fatty acid transporter), member 2
3	1423276_at	Ildr1; immunoglobulin-like domain containing receptor 1
3	1419929_at	D15Ertd55e; DNA segment, Chr 15, ERATO Doi 55, expressed
3	1427339_at	Slc30a2; solute carrier family 30 (zinc transporter), member 2
3	1423122_at	Avpi1; arginine vasopressin-induced 1
3	1428830_at	Atm; ataxia telangiectasia mutated homolog (human)
3	1431232_a_at	Mga; MAX gene associated
3	1416865_at	Fgd1; FYVE, RhoGEF and PH domain containing 1
3	1423120_at	Ide; insulin degrading enzyme
3	1438018_at	Hook1; hook homolog 1 (Drosophila)
3	1424167_a_at	Pmm1; phosphomannomutase 1
3	1418919_at	Sgol1; shugoshin-like 1 (S. pombe)
3	1434546_at	BC024683; cDNA sequence BC024683
3	1434827_at	Wdr58; WD repeat domain 58
3	1460519_a_at	Mettl5; methyltransferase like 5
3	1436585_at	BB182297; expressed sequence BB182297
3	1427695_a_at	Pou2f1; POU domain, class 2, transcription factor 1
3	1443466_s_at	Polr3b; polymerase (RNA) III (DNA directed) polypeptide B
3	1454735_at	Odf2; outer dense fiber of sperm tails 2
3	1455129_at	Mtdh; Metadherin
3	1417307_at	Dmd; dystrophin, muscular dystrophy
3	1436511_at	BC031781; cDNA sequence BC031781
3	1418640_at	Sirt1; sirtuin 1 ((silent mating type information regulation 2, homolog) 1 (S. cerevisiae)
3	1428061_at	Hat1; histone aminotransferase 1
3	1438192_s_at	Baz2a; bromodomain adjacent to zinc finger domain, 2A
3	1426900_at	Jmjd1c; MKIAA1380 protein
3	1424458_at	Jmjd2c; jumonji domain containing 2C
3	1439063_at	Asxl2; additional sex combs like 2 (Drosophila)
3	1417740_at	Cdc37l1; cell division cycle 37 homolog (S. cerevisiae)-like 1
3	1434836_at	Nfatc2ip; nuclear factor of activated T-cells, cytoplasmic, calcineurin-dependent 2 interacting protein
3	1433465_a_at	AI467606; expressed sequence AI467606
3	1454746_at	Plekhm1; pleckstrin homology domain containing, family M (with RUN domain) member 1
3	1425891_a_at	Grtp1; GH regulated TBC protein 1
3	1452110_at	Mtrr; 5-methyltetrahydrofolate-homocysteine methyltransferase reductase
3	1448713_at	Stat4; signal transducer and activator of transcription 4
3	1452276_at	Smarcad1; SWI/SNF-related, matrix-associated actin-dependent regulator of chromatin, subfamily a, containing DEAD/H box 1`
3	1441045_at	LOC546149; similar to DEAD (Asp-Glu-Ala-Asp) box polypeptide 43
3	1453072_at	Gpr160; G protein-coupled receptor 160
3	1423475_at	Cnnm2; cyclin M2
3	1416552_at	Dppa5; developmental pluripotency associated 5
3	1454731_at	Myo10; myosin X
3	1455018_at	Lmtk2; lemur tyrosine kinase 2
3	1416967_at	Sox2; SRY-box containing gene 2
3	1460226_at	Trap1a; tumor rejection antigen P1A
3	1449374_at	Pipox; pipecolic acid oxidase
3	1449592_at	Tcf15; transcription factor 15
3	1448396_at	D1Bwg0491e; DNA segment, Chr 1, Brigham & Women's Genetics 0491 expressed
3	1424303_at	AV216087; expressed sequence AV216087
3	1428963_at	Rwdd2; RWD domain containing 2
3	1427302_at	Enpp3; ectonucleotide pyrophosphatase/phosphodiesterase 3
3	1434853_x_at	Mkrn1; makorin, ring finger protein, 1
3	1428622_at	Depdc6; DEP domain containing 6
3	1417346_at	Pycard; PYD and CARD domain containing
3	1422142_at	Nphs1; nephrosis 1 homolog, nephrin (human)
3	1423378_at	Adam23; a disintegrin and metallopeptidase domain 23
3	1421852_at	Kcnk5; potassium channel, subfamily K, member 5
3	1448890_at	Klf2; Kruppel-like factor 2 (lung)
3	1442106_at	Fancm; Fanconi anemia, complementation group M
3	1419236_at	Helb; helicase (DNA) B
3	1454979_at	Diap1; diaphanous homolog 1 (Drosophila)
3	1426052_at	Mlh3; mutL homolog 3 (E coli)
3	1451189_at	Zswim1; zinc finger, SWIM domain containing 1
3	1448371_at	Mylpf; myosin light chain, phosphorylatable, fast skeletal muscle
3	1451021_a_at	Klf5; Kruppel-like factor 5
3	1416052_at	Prps1; phosphoribosyl pyrophosphate synthetase 1
3	1450970_at	Got1; glutamate oxaloacetate transaminase 1, soluble
3	1428142_at	Etv5; ets variant gene 5
3	1427170_at	Psma8; proteasome (prosome, macropain) subunit, alpha type, 8
3	1423424_at	Zic3; zinc finger protein of the cerebellum 3
3	1419759_at	Abcb1a; ATP-binding cassette, sub-family B (MDR/TAP), member 1A
3	1425020_at	Ubxd4; LOC432749; UBX domain containing 4; similar to Ubxd4 protein
3	1444779_s_at	Zfp59; zinc finger protein 59
3	1417945_at	Pou5f1; POU domain, class 5, transcription factor 1
3	1450989_at	Tdgf1; teratocarcinoma-derived growth factor
3	1421151_a_at	Epha2; Eph receptor A2
3	1449064_at	Tdh; L-threonine dehydrogenase
3	1451968_at	Xrcc5; X-ray repair complementing defective repair in Chinese hamster cells 5
3	1427271_at	Btbd15; BTB (POZ) domain containing 15
3	1425503_at	Gcnt2; glucosaminyl (N-acetyl) transferase 2, I-branching enzyme
3	1425019_at	Ubxd4; UBX domain containing 4
3	1420410_at	Nr5a2; nuclear receptor subfamily 5, group A, member 2
3	1451527_at	Pcolce2; procollagen C-endopeptidase enhancer 2
3	1424946_a_at	Mtfr1; mitochondrial fission regulator 1
3	1427954_at	BC048403; cDNA sequence BC048403
3	1451782_a_at	Slc29a1; solute carrier family 29 (nucleoside transporters), member 1
3	1448957_at	Rbpsuh; recombining binding protein suppressor of hairless (Drosophila)
3	1438868_at	D14Ertd668e; DNA segment, Chr 14, ERATO Doi 668, expressed
3	1437250_at	MGI:2151839; whn-dependent transcript 2
3	1435154_at	LOC245128; similar to solute carrier family 7 (cationic amino acid transporter, y+ system), member 3
3	1427238_at	Fbxo15; F-box protein 15
3	1448845_at	Rpp25; ribonuclease P 25 subunit (human)
3	1417332_at	Rfx2; regulatory factor X, 2 (influences HLA class II expression)
3	1416209_at	Glud1; glutamate dehydrogenase 1
3	1448653_at	Eed; embryonic ectoderm development
3	1460429_at	Cdc5l; cell division cycle 5-like (S. pombe)
3	1438016_at	BC068171; cDNA sequence BC068171
3	1419513_a_at	Ect2; ect2 oncogene
3	1423508_at	Myst4; MYST histone acetyltransferase monocytic leukemia 4
3	1426645_at	Hspca; heat shock protein 1, alpha
3	1437497_a_at	Hspca; LOC544800; LOC545508; heat shock protein 1, alpha; similar to heat shock protein 1, alpha; similar to Heat shock protein HSP 90-alpha (HSP 86) (Tumor specific transplantation 86 kDa antigen) (TSTA)
3	1434835_at	BC037674; cDNA sequence BC037674
3	1443935_at	BC032203; cDNA sequence BC032203
3	1453628_s_at	Lrrc2; leucine rich repeat containing 2
3	1450626_at	Manba; mannosidase, beta A, lysosomal
3	1438872_at	BC050188; cDNA sequence BC050188
3	1436321_at	B3gnt7; UDP-GlcNAc:betaGal beta-1,3-N-acetylglucosaminyltransferase 7
3	1434600_at	Tjp2; tight junction protein 2
3	1428304_at	Esco2; establishment of cohesion 1 homolog 2 (S. cerevisiae)
3	1434917_at	Cobl; cordon-bleu
3	1436742_a_at	Gm1967; gene model 1967, (NCBI)
3	1429491_s_at	Rif1; Rap1 interacting factor 1 homolog (yeast)
3	1454064_a_at	Rnf138; ring finger protein 138
3	1427032_at	Herc4; hect domain and RLD 4
3	1429399_at	Rnf125; ring finger protein 125
3	1432229_a_at	Cdyl2; chromodomain protein, Y chromosome-like 2
3	1418091_at	Tcfcp2l1; transcription factor CP2-like 1
3	1416368_at	Gsta4; glutathione S-transferase, alpha 4
3	1452718_at	Edd1; E3 ubiquitin protein ligase, HECT domain containing, 1
3	1454885_at	BC063263; cDNA sequence BC063263
3	1429366_at	Lrrc34; leucine rich repeat containing 34
3	1434681_at	Fiat; CXORF15
3	1457034_at	D14Abb1e; DNA segment, Chr 14, Abbott 1 expressed
3	1449972_s_at	Zfp97; BC018101; zinc finger protein 97; cDNA sequence BC018101
3	1420091_s_at	Morc3; microrchidia 3
3	1422458_at	Tcl1; T-cell lymphoma breakpoint 1
3	1441921_x_at	Esrrb; estrogen related receptor, beta
3	1443870_at	Abcc4; ATP-binding cassette, sub-family C (CFTR/MRP), member 4
3	1423258_at	Syt9; synaptotagmin IX
3	1433982_at	Usp28; ubiquitin specific peptidase 28
3	1417470_at	Apobec3; apolipoprotein B editing complex 3
3	1433794_at	Als4; amyotrophic lateral sclerosis 4 homolog (human)
3	1421020_at	Ranbp17; RAN binding protein 17
3	1447021_at	PREDICTED: Mus musculus similar to Glyceraldehyde-3-phosphate dehydrogenase (GAPDH) (LOC544966), mRNA
3	1418362_at	Zfp42; zinc finger protein 42
3	1456341_a_at	Klf9; Kruppel-like factor 9
3	1424531_a_at	Tcea3; transcription elongation factor A (SII), 3
3	1429802_at	Dhrs10; dehydrogenase/reductase (SDR family) member 10
3	1419330_a_at	Gpa33; glycoprotein A33 (transmembrane)
3	1426456_a_at	Pias2; protein inhibitor of activated STAT 2
3	1433557_at	Cbx7; chromobox homolog 7
3	1449288_at	Gdf3; growth differentiation factor 3
3	1448757_at	Pml; promyelocytic leukemia
3	1420085_at	Fgf4; fibroblast growth factor 4
3	1417760_at	Nr0b1; nuclear receptor subfamily 0, group B, member 1
3	1449231_at	Zfp296; zinc finger protein 296
3	1423465_at	Sdfr2; stromal cell derived factor receptor 2
3	1436990_s_at	MGI:2143558; Nur77 downstream gene 2
3	1417022_at	Slc7a3; solute carrier family 7 (cationic amino acid transporter, y+ system), member 3
3	1422698_s_at	Jarid2; jumonji, AT rich interactive domain 2
3	1416899_at	Utf1; undifferentiated embryonic cell transcription factor 1
3	1425565_at	Rest; RE1-silencing transcription factor
3	1456179_at	AU019176; expressed sequence AU019176
3	1418516_at	Mtf2; metal response element binding transcription factor 2
3	1423212_at	Phc1; polyhomeotic-like 1 (Drosophila)
3	1457314_at	AB211064; cDNA sequence AB211064
3	1429448_s_at	Cxxc6; CXXC finger 6
3	1455425_at	BB001228; expressed sequence BB001228
3	1419920_s_at	Usp7; ubiquitin specific peptidase 7
3	1417656_at	Mybl2; myeloblastosis oncogene-like 2
3	1439065_x_at	CDNA clone MGC:76795 IMAGE:30111586
3	1416915_at	Msh6; mutS homolog 6 (E. coli)
3	1423925_at	Dhx16; DEAH (Asp-Glu-Ala-His) box polypeptide 16
3	1438820_at	Rnf17; ring finger protein 17
3	1426752_at	Phf17; PHD finger protein 17
3	1441098_at	Gm313; gene model 313, (NCBI)
3	1425035_s_at	Dnmt3l; DNA (cytosine-5-)-methyltransferase 3-like
3	1419418_a_at	Morc1; microrchidia 1
3	1428640_at	Hsf2bp; heat shock transcription factor 2 binding protein
3	1438237_at	Rex2; reduced expression 2
3	1429597_at	Dppa4; developmental pluripotency associated 4
3	1429654_at	Dppa2; developmental pluripotency associated 2
3	1419021_at	Mcf2; mcf.2 transforming sequence
3	1427284_a_at	Ttpa; tocopherol (alpha) transfer protein
3	1430542_a_at	Slc25a5; LOC433923; LOC545025; solute carrier family 25 (mitochondrial carrier, adenine nucleotide translocator), member 5; similar to adenine nucleotide translocase; similar to ADP/ATP carrier protein
3	1417373_a_at	Tuba4; tubulin, alpha 4
3	1425466_at	Senp2; SUMO/sentrin specific peptidase 2
3	1418344_at	Tmem8; transmembrane protein 8 (five membrane-spanning domains)
3	1452012_a_at	Exosc1; exosome component 1
3	1452070_at	Dedd2; death effector domain-containing DNA binding protein 2
3	1436728_s_at	Rtel1; regulator of telomere elongation helicase 1
3	1424066_at	Dus3l; dihydrouridine synthase 3-like (S. cerevisiae)
3	1420033_s_at	Ppp2r2d; protein phosphatase 2, regulatory subunit B, delta isoform
3	1417167_at	Exosc5; exosome component 5
3	1428292_at	Ndor1; NADPH dependent diflavin oxidoreductase 1
3	1426375_s_at	BC019806; cDNA sequence BC019806
3	1437237_x_at	Zfp110; zinc finger protein 110
3	1422210_at	Foxd3; forkhead box D3
3	1448722_s_at	Ppcs; phosphopantothenoylcysteine synthetase
3	1424847_at	Nefh; neurofilament, heavy polypeptide
3	1416626_at	Pla2g1b; phospholipase A2, group IB, pancreas
3	1450853_at	Tle4; transducin-like enhancer of split 4, homolog of Drosophila E(spl)
3	1438933_x_at	Rasgrp2; LOC381240; RAS, guanyl releasing protein 2; similar to calcium and DAG-regulated guanine nucleotide exchange factor I
3	1438932_at	LOC381240; RAS, guanyl releasing protein 2 (Rasgrp2), mRNA
3	1440910_at	CDNA clone IMAGE:5252333
3	1419968_at	C77370; expressed sequence C77370
3	1451531_at	Cbwd1; COBW domain containing 1
3	1416896_at	Rps6ka1; ribosomal protein S6 kinase polypeptide 1
3	1417138_s_at	Polr2e; polymerase (RNA) II (DNA directed) polypeptide E
3	1455367_at	Dnd1; dead end homolog 1 (zebrafish)
3	1435474_at	Taf5; TAF5 RNA polymerase II, TATA box binding protein (TBP)-associated factor
3	1423612_at	AI462438; expressed sequence AI462438
3	1423170_at	Taf7; TAF7 RNA polymerase II, TATA box binding protein (TBP)-associated factor
3	1434560_at	Wdtc1; WD and tetratricopeptide repeats 1
3	1428706_at	Prr6; proline-rich polypeptide 6
3	1434889_at	Plekha7; pleckstrin homology domain containing, family A member 7
3	1422445_at	Itga6; integrin alpha 6
3	1421836_at	Mtap7; microtubule-associated protein 7
3	1435458_at	Pim1; proviral integration site 1
3	1437100_x_at	Pim3; proviral integration site 3
3	1419212_at	Icosl; icos ligand
3	1439440_x_at	Ptk9l; protein tyrosine kinase 9-like (A6-related protein)
3	1434528_at	Aard; alanine and arginine rich domain containing protein
3	1434739_at	Fmr1nb; fragile X mental retardation 1 neighbor
3	1417482_at	Tex19; testis expressed gene 19
3	1436837_at	Mael; maelstrom homolog (Drosophila)
3	1423582_at	Dmrt1; doublesex and mab-3 related transcription factor 1
3	1444292_at	D7Ertd143e; DNA segment, Chr 7, ERATO Doi 143, expressed
3	1424067_at	Icam1; intercellular adhesion molecule
3	1421555_at	Adrb3; adrenergic receptor, beta 3
3	1450995_at	Folr1; folate receptor 1 (adult)
3	1449519_at	Gadd45a; growth arrest and DNA-damage-inducible 45 alpha
3	1434603_at	Thrap2; thyroid hormone receptor associated protein 2
3	1418110_a_at	Inpp5d; inositol polyphosphate-5-phosphatase D
3	1434037_s_at	Pcaf; p300/CBP-associated factor
3	1433514_at	Etnk1; ethanolamine kinase 1
3	1420628_at	Pura; 6330411E07Rik; purine rich element binding protein A; RIKEN cDNA 6330411E07 gene
3	1449934_at	Pura; purine rich element binding protein A
3	1447946_at	AW046396; expressed sequence AW046396
3	1452590_a_at	Plac9; placenta specific 9
3	1457829_at	Clgn; calmegin
3	1438349_at	BC043476; cDNA sequence BC043476
3	1450292_a_at	Hormad1; HORMA domain containing 1
3	1436936_s_at	Xist; inactive X specific transcripts
3	1442183_at	PREDICTED: similar to Cdv3 protein [Mus musculus], mRNA sequence
3	1417712_at	Eif2s2; eukaryotic translation initiation factor 2, subunit 2 (beta)
3	1452017_at	Sox15; SRY-box containing gene 15
3	1450026_a_at	B3gnt1; UDP-GlcNAc:betaGal beta-1,3-N-acetylglucosaminyltransferase 1
3	1444390_at	PREDICTED: similar to PR domain containing 14 [Mus musculus], mRNA sequence
3	1416715_at	Gjb3; gap junction membrane channel protein beta 3
3	1429833_at	Ly6g6e; lymphocyte antigen 6 complex, locus G6E
3	1425312_s_at	D11Ertd636e; DNA segment, Chr 11, ERATO Doi 636, expressed
3	1436291_a_at	Dpys; dihydropyrimidinase
4	1453060_at	Rgs8; regulator of G-protein signaling 8
4	1417923_at	Pak3; p21 (CDKN1A)-activated kinase 3
4	1423221_at	Tubb4; tubulin, beta 4
4	1454832_at	Phactr1; phosphatase and actin regulator 1
4	1424896_at	Gpr85; G protein-coupled receptor 85
4	1416313_at	Mllt11; myeloid/lymphoid or mixed-lineage leukemia (trithorax homolog, Drosophila); translocated to, 11
4	1415877_at	Dpysl3; dihydropyrimidinase-like 3
4	1427288_at	Apba2; amyloid beta (A4) precursor protein-binding, family A, member 2
4	1459639_at	Brsk2; BR serine/threonine kinase 2
4	1415808_at	Tpbpa; trophoblast specific protein alpha
4	1439192_at	Nova2; neuro-oncological ventral antigen 2
4	1436450_at	Hexaribonucleotide binding protein 3 (Hrnbp3)
4	1433485_x_at	Gpr56; G protein-coupled receptor 56
4	1417486_at	Shd; src homology 2 domain-containing transforming protein D
4	1422592_at	Ctnnd2; catenin (cadherin associated protein), delta 2
4	1436911_at	Ss18l1; synovial sarcoma translocation gene on chromosome 18-like 1
4	1435767_at	Scn3b; sodium channel, voltage-gated, type III, beta
4	1429076_a_at	Gdpd2; glycerophosphodiester phosphodiesterase domain containing 2
4	1425863_a_at	Ptpro; protein tyrosine phosphatase, receptor type, O
4	1450779_at	Fabp7; fatty acid binding protein 7, brain
4	1423091_a_at	Gpm6b; glycoprotein m6b
4	1417527_at	Ap3m2; adaptor-related protein complex 3, mu 2 subunit
4	1424718_at	Mapt; microtubule-associated protein tau
4	1455499_at	Nrxn2; neurexin II
4	1416097_at	Lrrc4; leucine rich repeat containing 4
4	1455907_x_at	Phox2b; paired-like homeobox 2b
4	1434990_at	Ppm1e; protein phosphatase 1E (PP2C domain containing)
4	1419392_at	Pclo; piccolo (presynaptic cytomatrix protein)
4	1433894_at	AI591476; expressed sequence AI591476
4	1423477_at	Zic1; zinc finger protein of the cerebellum 1
4	1436293_x_at	D1Ertd471e; DNA segment, Chr 1, ERATO Doi 471, expressed
4	1419602_at	Hoxa2; homeo box A2
4	1427433_s_at	Hoxa3; homeo box A3
4	1436931_at	Rfx4; regulatory factor X, 4 (influences HLA class II expression)
4	1436545_at	Dtx4; deltex 4 homolog (Drosophila)
4	1440156_s_at	AI851523; expressed sequence AI851523
4	1425314_at	Mass1; monogenic, audiogenic seizure susceptibility 1
4	1453355_at	Wnk2; WNK lysine deficient protein kinase 2
4	1435404_at	Disp2; dispatched homolog 2 (Drosophila)
4	1429790_at	Brunol6; bruno-like 6, RNA binding protein (Drosophila)
4	1424767_at	Cdh22; cadherin 22
4	1440181_at	Gm1568; Gene model 1568, (NCBI) (Gm1568), mRNA
4	1435113_x_at	Stmn3; stathmin-like 3
4	1418494_at	Ebf2; early B-cell factor 2
4	1435790_at	Olfm2; olfactomedin 2
4	1428268_at	Psd2; pleckstrin and Sec7 domain containing 2
4	1426263_at	Igsf4c; immunoglobulin superfamily, member 4C
4	1423671_at	Dner; delta/notch-like EGF-related receptor
4	1427420_at	Nkx6-2; NK6 transcription factor related, locus 2 (Drosophila)
4	1422589_at	Rab3a; RAB3A, member RAS oncogene family
4	1438363_at	LOC434128; similar to KIAA1183 protein
4	1423260_at	Id4; inhibitor of DNA binding 4
4	1451394_at	Dpp6; dipeptidylpeptidase 6
4	1426231_at	Vit; vitrin
4	1449286_at	Ntng1; netrin G1
4	1427246_at	Magi1; membrane associated guanylate kinase, WW and PDZ domain containing 1
4	1455460_at	Mus musculus, clone IMAGE:5356935
4	1457012_at	Dbx1; developing brain homeobox 1
4	1438551_at	Neurog1; neurogenin 1
4	1436718_at	Nxph1; neurexophilin 1
4	1424547_at	Car10; carbonic anhydrase 10
4	1426298_at	Irx2; Iroquois related homeobox 2 (Drosophila)
4	1438042_at	Shox2; short stature homeobox 2
4	1433743_at	Dach1; dachshund 1 (Drosophila)
4	1438241_at	Rgma; RGM domain family, member A
4	1455701_at	Snx26; sorting nexin 26
4	1439618_at	Pde10a; phosphodiesterase 10A
4	1423367_at	Wnt7a; wingless-related MMTV integration site 7A
4	1437183_at	Lrrc4b; leucine rich repeat containing 4B
4	1456392_at	Negr1; neuronal growth regulator 1
4	1454691_at	Nrxn1; neurexin I
4	1434194_at	Mtap2; microtubule-associated protein 2
4	1434582_at	D14Ertd171e; DNA segment, Chr 14, ERATO Doi 171, expressed
4	1456878_at	AI646023; expressed sequence AI646023
4	1422695_at	Ttyh1; Taf1; tweety homolog 1 (Drosophila); TAF1 RNA polymerase II, TATA box binding protein (TBP)-associated factor
4	1450683_at	Tagln3; transgelin 3
4	1449563_at	Cntn1; contactin 1
4	1416232_at	Olig2; oligodendrocyte transcription factor 2
4	1435336_at	Celsr2; cadherin EGF LAG seven-pass G-type receptor 2
4	1457273_at	Odz2; ODZ2 (Odz2)
4	1425483_at	Tox; thymocyte selection-associated HMG box gene
4	1455188_at	Ephb1; Eph receptor B1
4	1448031_at	AW050213; expressed sequence AW050213
4	1435974_at	Arhgef9; Cdc42 guanine nucleotide exchange factor (GEF) 9
4	1435146_s_at	Igsf4d; immunoglobulin superfamily, member 4
4	1438134_at	Pcdh10; protocadherin 10
4	1421203_at	Chrna4; cholinergic receptor, nicotinic, alpha polypeptide 4
4	1436685_at	LOC544888; similar to chromosome 14 open reading frame 152
4	1455358_at	A2bp1; Hexaribonucleotide binding protein 1 (Hrnbp1)
4	1418714_at	Dusp8; dual specificity phosphatase 8
4	1418105_at	Stmn4; stathmin-like 4
4	1424588_at	Srgap3; SLIT-ROBO Rho GTPase activating protein 3
4	1448342_at	Mapk10; mitogen activated protein kinase 10
4	1425828_at	Nkx6-1; NK6 transcription factor related, locus 1 (Drosophila)
4	1456512_at	Pdzrn4; PDZ domain containing RING finger 4
4	1416413_at	Ctsj; cathepsin J
4	1449979_a_at	Spock3; sparc/osteonectin, cwcv and kazal-like domains proteoglycan 3
4	1422825_at	MGI:1351330; cocaine and amphetamine regulated transcript
4	1442659_at	Pcdh9; protocadherin 9
4	1435805_at	Lin7a; lin 7 homolog a (C. elegans)
4	1439904_at	Fstl5; follistatin-like 5
4	1417799_at	Atp6v1g2; ATPase, H+ transporting, V1 subunit G isoform 2
4	1439794_at	Ntn4; Netrin 4 (Ntn4), mRNA
4	1424271_at	Dcamkl1; double cortin and calcium/calmodulin-dependent protein kinase-like 1
4	1426442_at	Gpm6a; glycoprotein m6a
4	1423560_at	Nell2; nel-like 2 homolog (chicken)
4	1455636_at	Lsamp; limbic system-associated membrane protein
4	1424403_a_at	D5Bwg0860e; DNA segment, Chr 5, Brigham & Women's Genetics 0860 expressed
4	1449494_at	Rab3c; RAB3C, member RAS oncogene family
4	1421369_a_at	Mab21l1; mab-21-like 1 (C. elegans)
4	1422625_at	Ly6h; lymphocyte antigen 6 complex, locus H
4	1434914_at	Rab6b; RAB6B, member RAS oncogene family
4	1416053_at	Lrrn1; leucine rich repeat protein 1, neuronal
4	1417988_at	Resp18; regulated endocrine-specific protein 18
4	1418423_s_at	Serpinb9f; Serpinb9e; Serpinb9g; LOC544923; serine (or cysteine) peptidase inhibitor, clade B, member 9f; serine (or cysteine) peptidase inhibitor, clade B, member 9e; serine (or cysteine) peptidase inhibitor, clade B, member 9g; similar to OTTMUSP00000000641
4	1416107_at	Nsg2; neuron specific gene family member 2
4	1439204_at	Scn3a; sodium channel, voltage-gated, type III, alpha
4	1456093_at	Zfp536; zinc finger protein 536
4	1423150_at	Sgne1; secretory granule neuroendocrine protein 1, 7B2 protein
4	1421970_a_at	Gria2; glutamate receptor, ionotropic, AMPA2 (alpha 2)
4	1437855_at	Mtap4; microtubule-associated protein 4
4	1424482_at	Arhgef7; Rho guanine nucleotide exchange factor (GEF7)
4	1419533_at	Nhlh1; nescient helix loop helix 1
4	1436694_s_at	Neurod4; neurogenic differentiation 4
4	1423146_at	Hes5; hairy and enhancer of split 5 (Drosophila)
4	1424137_at	Gprin1; G protein-regulated inducer of neurite outgrowth 1
4	1416710_at	Tmem35; transmembrane protein 35
4	1435940_at	AI836758; expressed sequence AI836758
4	1450708_at	Scg2; secretogranin II
4	1453478_at	Pou3f2; POU domain, class 3, transcription factor 2
4	1418299_at	Dpysl4; dihydropyrimidinase-like 4
4	1456387_at	Nol4; nucleolar protein 4
4	1422839_at	Neurog2; neurogenin 2
4	1455123_at	St18; suppression of tumorigenicity 18
4	1450164_at	Ascl1; achaete-scute complex homolog-like 1 (Drosophila)
4	1422773_at	Myt1; myelin transcription factor 1
4	1422165_at	Pou3f4; POU domain, class 3, transcription factor 4
4	1440930_a_at	LOC545474; similar to Transcriptional repressor scratch 2 (Scratch homolog 2 zinc finger protein)
4	1436084_at	Scrt1; scratch homolog 1, zinc finger protein (Drosophila)
4	1419633_at	Uncx4.1; Unc4.1 homeobox (C. elegans)
4	1428741_at	Elavl4; ELAV (embryonic lethal, abnormal vision, Drosophila)-like 4 (Hu antigen D)
4	1436888_at	Nhlh2; nescient helix loop helix 2
4	1435197_at	Pou3f3; POU domain, class 3, transcription factor 3 (Pou3f3), mRNA
4	1460666_a_at	Ebf3; early B-cell factor 3
4	1440487_at	Dcc; Deleted in colorectal carcinoma (Dcc), mRNA
4	1418139_at	Dcx; doublecortin
4	1450042_at	Arx; aristaless related homeobox gene (Drosophila)
4	1421112_at	Nkx2-2; NK2 transcription factor related, locus 2 (Drosophila)
4	1419225_at	Cacna2d3; calcium channel, voltage-dependent, alpha2/delta subunit 3
4	1433884_at	Syt1; synaptotagmin I
4	1434539_at	Lrrn3; leucine rich repeat protein 3, neuronal
4	1429965_at	Lonrf2; LON peptidase N-terminal domain and ring finger 2
4	1436579_s_at	AI839402; expressed sequence AI839402
4	1424764_at	Sez6l; seizure related 6 homolog like
4	1422564_at	Actl6b; actin-like 6B
4	1449843_at	St8sia2; ST8 alpha-N-acetyl-neuraminide alpha-2,8-sialyltransferase 2
4	1435311_s_at	Fbxo7; F-box only protein 7 (Fbxo7), mRNA
4	1418922_at	Igsf4b; immunoglobulin superfamily, member 4B
4	1452284_at	Ptprz1; protein tyrosine phosphatase, receptor type Z, polypeptide 1
4	1418615_at	Astn1; astrotactin 1
4	1455230_at	Cacng4; calcium channel, voltage-dependent, gamma subunit 4
4	1440258_at	Kcnq2; Potassium voltage-gated channel, subfamily Q, member 2 (Kcnq2), transcript variant 1, mRNA
4	1428089_at	Slitrk1; SLIT and NTRK-like family, member 1
4	1441101_at	Hecw1; HECT, C2 and WW domain containing E3 ubiquitin protein ligase 1
4	1435933_at	Scn2a1; sodium channel, voltage-gated, type II, alpha 1
4	1433451_at	Cdk5r1; cyclin-dependent kinase 5, regulatory subunit (p35) 1
4	1437920_at	Epha5; Eph receptor A5
4	1433788_at	Nrxn3; Neurexin III, mRNA (cDNA clone MGC:67582 IMAGE:6406001)
4	1435286_at	AW125296; expressed sequence AW125296
4	1421175_at	Myt1l; myelin transcription factor 1-like
4	1455369_at	Apba1; amyloid beta (A4) precursor protein binding, family A, member 1
4	1435138_at	Tmem28; transmembrane protein 28
4	1455883_a_at	Lrrtm1; leucine rich repeat transmembrane neuronal 1
4	1431076_at	Add2; adducin 2 (beta)
4	1420429_at	Pcdhb3; protocadherin beta 3
4	1448955_s_at	Cadps; Ca<2+>dependent activator protein for secretion
4	1434947_at	Kif3c; kinesin family member 3C
4	1415885_at	Chgb; chromogranin B
4	1454782_at	Bai3; brain-specific angiogenesis inhibitor 3
4	1425181_at	Sgip1; SH3-domain GRB2-like (endophilin) interacting protein 1
4	1455231_s_at	Apc2; adenomatosis polyposis coli 2
4	1423055_at	Nsg1; neuron specific gene family member 1
4	1440859_at	Akap6; A kinase (PRKA) anchor protein 6
4	1421328_at	Mtap2; A730034C02; microtubule-associated protein 2; hypothetical protein A730034C02
4	1416828_at	LOC545465; similar to synaptosomal-associated protein 25 isoform SNAP25A
4	1448628_at	Scg3; secretogranin III
4	1423328_at	Gdap1; ganglioside-induced differentiation-associated-protein 1
4	1435190_at	Chl1; cell adhesion molecule with homology to L1CAM
4	1448895_a_at	Ctnna2; catenin (cadherin associated protein), alpha 2
4	1450287_at	Npas3; LOC544865; LOC546536; neuronal PAS domain protein 3; hypothetical protein LOC544865; similar to NPAS3 (MOP6)
4	1435165_at	Cntn2; contactin 2
4	1418610_at	Slc17a6; solute carrier family 17 (sodium-dependent inorganic phosphate cotransporter), member 6
4	1423377_at	Igfbpl1; insulin-like growth factor binding protein-like 1
5	1429477_at	D15Ertd785e; DNA segment, Chr 15, ERATO Doi 785, expressed
5	1459917_at	AI451896; expressed sequence AI451896
5	1457731_at	Snapc3; small nuclear RNA activating complex, polypeptide 3
5	1441266_at	Strn3; Striatin, calmodulin binding protein 3 (Strn3), mRNA
5	1439832_at	Wasl; N-WASP protein
5	1437717_x_at	2610005L07Rik; LOC546041; RIKEN cDNA 2610005L07 gene; similar to p47 protein isoform a
5	1436740_at	LOC546041; similar to p47 protein isoform a
5	1430075_at	Sf3b3; splicing factor 3b, subunit 3
5	1440717_at	AA407881; expressed sequence AA407881
5	1445727_at	Ube3a; ubiquitin protein ligase E3A
5	1440488_at	Ptpn4; Protein tyrosine phosphatase, non-receptor type 4 (Ptpn4), mRNA
5	1440903_at	Herc1; Hect (homologous to the E6-AP (UBE3A) carboxyl terminus) domain and RCC1 (CHC1)-like domain (RLD) 1, mRNA (cDNA clone MGC:7618 IMAGE:3494753)
5	1439857_at	Usp32; Ubiquitin specific peptidase 32, mRNA (cDNA clone IMAGE:5706776)
5	1444330_at	D2Ertd173e; DNA segment, Chr 2, ERATO Doi 173, expressed
5	1440641_at	Vps29; vacuolar protein sorting 29 (S. pombe)
5	1420342_at	Gdap10; ganglioside-induced differentiation-associated-protein 10
5	1438700_at	Fnbp4; formin binding protein 4
5	1436854_at	Trpc2; transient receptor potential cation channel, subfamily C, member 2
5	1458038_at	1700034P14Rik; GC-rich promoter binding protein 1, mRNA (cDNA clone MGC:27589 IMAGE:4501399)
5	1441354_at	AU018740; expressed sequence AU018740
5	1446164_at	Ncoa6ip; Nuclear receptor coactivator 6 interacting protein, mRNA (cDNA clone IMAGE:4159018)
5	1442775_at	St13; Suppression of tumorigenicity 13 (St13), mRNA
5	1447122_at	Htr2b; 5-hydroxytryptamine (serotonin) receptor 2B, mRNA (cDNA clone MGC:36132 IMAGE:5344328)
5	1439276_at	Adar; RNA adenosine deaminase 1 (Adar) mRNA, complete cds, alternatively spliced
5	1457489_at	Eif4e; Eukaryotic translation initiation factor 4E, mRNA (cDNA clone MGC:18497 IMAGE:4216609)
5	1439948_at	BC046401; cDNA sequence BC046401
5	1441452_at	Lsm1; LSM1 homolog, U6 small nuclear RNA associated (S. cerevisiae)
5	1436967_at	Ankrd11; ankyrin repeat domain 11
5	1458708_at	Brd4; Bromodomain-containing protein BRD4 long variant (Brd4)
5	1442511_at	Ipo7; importin 7
5	1441479_at	Ppm1b; Protein phosphatase 1B, magnesium dependent, beta isoform, mRNA (cDNA clone MGC:18462 IMAGE:3987825)
5	1452125_at	Thrap3; thyroid hormone receptor associated protein 3
5	1440307_at	Gtf3c2; general transcription factor IIIC, polypeptide 2, beta
5	1439992_at	PREDICTED: similar to CG5206-PA [Mus musculus], mRNA sequence
5	1444258_at	Capn12; Calpain 12, mRNA (cDNA clone MGC:41077 IMAGE:1314413)
5	1428010_at	Timm9; translocase of inner mitochondrial membrane 9 homolog (yeast)
5	1459143_at	Chchd3; coiled-coil-helix-coiled-coil-helix domain containing 3
5	1433757_a_at	Nisch; nischarin
5	1437638_at	Srrm2; serine/arginine repetitive matrix 2
5	1457398_at	Gdi3; Guanosine diphosphate (GDP) dissociation inhibitor 2 (Gdi2), mRNA
5	1438420_at	Rnpc2; RNA-binding region (RNP1, RRM) containing 2
5	1436766_at	Luc7l2; LUC7-like 2 (S. cerevisiae)
5	1440020_at	Rlf; Rearranged L-myc fusion sequence, mRNA (cDNA clone IMAGE:3588599)
5	1440219_at	BC055915; CDNA sequence BC055915, mRNA (cDNA clone IMAGE:3993429)
5	1457588_at	C76213; expressed sequence C76213
5	1456547_at	Ski; Sloan-Kettering viral oncogene homolog (Ski), mRNA
5	1439161_at	Saps3; SAPS domain family, member 3
5	1431316_at	Itch; itchy
5	1440417_at	D19Ertd409e; DNA segment, Chr 19, ERATO Doi 409, expressed
5	1458618_at	Ireb2; Iron responsive element binding protein 2 (Ireb2), mRNA
5	1439813_at	Sppl3; Signal peptide peptidase 3, mRNA (cDNA clone IMAGE:3154534)
5	1459237_at	Atf2; T-cell antigen receptor alpha-chain (TCR-ATF2)
5	1456260_at	Rbbp4; Retinoblastoma binding protein 4 (Rbbp4), mRNA
5	1458637_x_at	Ube3c; Ubiquitin protein ligase E3C, mRNA (cDNA clone IMAGE:5353408)
5	1437923_at	AI314760; expressed sequence AI314760
5	1456216_at	Csnk1a1; Casein kinase 1, alpha 1 (Csnk1a1), mRNA
5	1438871_at	Son; Son cell proliferation protein (Son), transcript variant 2, mRNA
5	1456822_at	Rad23b; RAD23b homolog (S. cerevisiae)
5	1442484_at	D9Ertd306e; DNA segment, Chr 9, ERATO Doi 306, expressed
5	1440740_at	D2Ertd485e; Strain BALB/c MAGEB3 (Mageb3)
5	1438675_at	Sfrs8; splicing factor, arginine/serine-rich 8
5	1438714_at	Zfp207; Zinc finger protein 207, mRNA (cDNA clone MGC:5714 IMAGE:3601357)
5	1438126_at	Sec10l1; SEC10-like 1 (S. cerevisiae)
5	1456914_at	AW209116; expressed sequence AW209116
5	1438921_at	1700065D16Rik; Protein kinase ATR (Atr)
5	1457480_at	Rnf3; Polycomb group ring finger 3, mRNA (cDNA clone MGC:55128 IMAGE:5371040)
5	1458414_at	D2Ertd93e; DNA segment, Chr 2, ERATO Doi 93, expressed
5	1459879_at	BC031575; cDNA sequence BC031575
5	1439687_at	Rab14; RAB14, member RAS oncogene family
5	1437660_at	Nktr; natural killer tumor recognition sequence
5	1438222_at	D2Ertd612e; DNA segment, Chr 2, ERATO Doi 612, expressed
5	1453251_at	Dhx30; DEAH (Asp-Glu-Ala-His) box polypeptide 30 (Dhx30), mRNA
5	1429345_at	D2Ertd435e; DNA segment, Chr 2, ERATO Doi 435, expressed
5	1435934_at	Ndufab1; NADH dehydrogenase (ubiquinone) 1, alpha/beta subcomplex, 1
5	1449750_at	AA407331; expressed sequence AA407331
5	1441444_at	Nbeal1; Neurobeachin like 1, mRNA (cDNA clone IMAGE:3602535)
5	1457468_at	5430432P15Rik; Tankyrase, TRF1-interacting ankyrin-related ADP-ribose polymerase 2, mRNA (cDNA clone IMAGE:6392888)
5	1439215_at	Atp2c1; ATPase, Ca++-sequestering
5	1457249_at	Ubap2l; Ubiquitin associated protein 2-like (Ubap2l), transcript variant 2, mRNA
5	1459185_at	Npat; PREDICTED: nuclear protein in the AT region [Mus musculus], mRNA sequence
5	1445885_at	Ube2d2; Ubiquitin-conjugating enzyme E2D 2, mRNA (cDNA clone MGC:7285 IMAGE:3485259)
5	1459005_at	D030051N19Rik; MKIAA1736 protein
5	1438788_at	D5Wsu152e; DNA segment, Chr 5, Wayne State University 152, expressed
5	1440966_at	March7; membrane-associated ring finger (C3HC4) 7
5	1443533_at	Ppp2r5e; MKIAA4006 protein
5	1458161_at	Kcnq1ot1; KCNQ1 overlapping transcript 1
5	1442358_at	AA409587; expressed sequence AA409587
5	1441660_at	Actr2; ARP2 actin-related protein 2 homolog (yeast)
5	1459360_at	Sp3; Trans-acting transcription factor 3, mRNA (cDNA clone MGC:38209 IMAGE:5323205)
5	1438130_at	Taf15; TAF15 RNA polymerase II, TATA box binding protein (TBP)-associated factor
5	1439650_at	Rtn4; reticulon 4
5	1440841_at	Ywhae; Tyrosine 3-monooxygenase/tryptophan 5-monooxygenase activation protein, epsilon polypeptide (Ywhae), mRNA
5	1441112_at	5730454B08Rik; Zinc finger CCCH type containing 11A (Zc3h11a), mRNA
5	1446397_at	Nup98; PREDICTED: Mus musculus nucleoporin 98 (Nup98), mRNA
5	1447156_at	Chm; Choroidermia (Chm), mRNA
5	1456514_at	Rbm16; RNA binding motif protein 16, mRNA (cDNA clone IMAGE:3591001)
5	1438495_at	Top1; topoisomerase (DNA) I
5	1456808_at	4933426M11Rik; MKIAA0247 protein
5	1439094_at	Cltc; clathrin, heavy polypeptide (Hc)
5	1437426_at	Wac; WW domain containing adaptor with coiled-coil
5	1457842_at	Zfp292; Zinc finger protein 292, mRNA (cDNA clone IMAGE:3493868)
5	1439169_at	Eif4enif1; Eukaryotic translation initiation factor 4E nuclear import factor 1, mRNA (cDNA clone MGC:35799 IMAGE:5359290)
5	1439572_at	R3hdm; R3H domain (binds single-stranded nucleic acids), mRNA (cDNA clone IMAGE:30145396)
5	1439696_at	Nr2c2; nuclear receptor subfamily 2, group C, member 2
5	1446571_at	Mlr1; Mlr1 mRNA for transcription factor MLR1
5	1460063_at	D5Ertd798e; DNA segment, Chr 5, ERATO Doi 798, expressed
5	1444246_at	Chd2; chromodomain helicase DNA binding protein 2
5	1447064_at	D130059P03Rik; MKIAA2030 protein
5	1446444_at	Mnab; membrane associated DNA binding protein
5	1457111_at	AA415038; expressed sequence AA415038
5	1444677_at	C77673; expressed sequence C77673
5	1456947_at	Pafah1b1; Platelet-activating factor acetylhydrolase, isoform 1b, beta1 subunit, mRNA (cDNA clone MGC:13913 IMAGE:4017963)
5	1441001_at	AI225934; expressed sequence AI225934
5	1438821_at	Rfwd2; Constitutive photomorphogenic protein (Cop1)
5	1456715_at	Phr1; Pam, highwire, rpm 1 (Phr1), mRNA
5	1439643_at	Orc4l; Origin recognition complex, subunit 4-like (S. cerevisiae), mRNA (cDNA clone MGC:30215 IMAGE:5007346)
5	1457343_at	Ap4s1; Adaptor-related protein complex AP-4, sigma 1 (Ap4s1), mRNA
5	1443593_at	C330012H03Rik; Insulin-like growth factor 2 mRNA-binding protein 2 (Imp2) mRNA, complete cds.~~
5	1441131_at	PREDICTED: similar to ribosomal protein L18a [Mus musculus], mRNA sequence
5	1458159_at	Pbp; Phosphatidylethanolamine-binding protein (Pebp)
5	1458994_at	Csnk1g3; Casein kinase 1, gamma 3 (Csnk1g3), mRNA
5	1440055_at	AI848100; PREDICTED: membrane protein CH1 [Mus musculus], mRNA sequence
5	1458282_at	Cdc27; Cell division cycle 27 homolog (S. cerevisiae), mRNA (cDNA clone MGC:36343 IMAGE:4954387)
5	1447408_at	4933421G18Rik; Nipped-B homolog (Drosophila) (Nipbl), transcript variant B, mRNA
5	1440892_at	Traf4; TNF receptor associated factor 4 (traf4)
5	1452500_at	Tmlhe; trimethyllysine hydroxylase, epsilon
5	1455831_at	Fus; fusion, derived from t(12;16) malignant liposarcoma (human)
5	1430077_at	Sfrs11; splicing factor, arginine/serine-rich 11
5	1446147_at	C79248; expressed sequence C79248
6	1448548_at	Tulp4; tubby like protein 4
6	1416708_a_at	D7Bwg0611e; DNA segment, Chr 7, Brigham & Women's Genetics 0611 expressed
6	1423994_at	Kif1b; kinesin family member 1B
6	1429293_at	Gpc2; glypican 2 (cerebroglycan)
6	1439630_x_at	MGI:2446326; suprabasin
6	1428260_at	Spg3a; spastic paraplegia 3A homolog (human)
6	1434325_x_at	Prkar1b; protein kinase, cAMP dependent regulatory, type I beta
6	1451070_at	Gdi1; guanosine diphosphate (GDP) dissociation inhibitor 1
6	1439606_at	Katnal1; Katanin p60 subunit A-like 1 (Katnal1), mRNA
6	1422313_a_at	Igfbp5; insulin-like growth factor binding protein 5
6	1428779_at	Zbtb41; zinc finger and BTB domain containing 41 homolog
6	1436033_at	BC031353; cDNA sequence BC031353
6	1454726_s_at	AW456874; expressed sequence AW456874
6	1418749_at	BC003498; cDNA sequence BC00398
6	1424674_at	Slc39a6; solute carrier family 39 (metal ion transporter), member 6
6	1434348_at	Fez2; fasciculation and elongation protein zeta 2 (zygin II)
6	1417968_a_at	Mbd1; methyl-CpG binding domain protein 1
6	1423902_s_at	Arhgef12; Rho guanine nucleotide exchange factor (GEF) 12
6	1415687_a_at	Psap; prosaposin
6	1451731_at	Abca3; ATP-binding cassette, sub-family A (ABC1), member 3
6	1423724_at	Zwint; ZW10 interactor
6	1436838_x_at	Cotl1; coactosin-like 1 (Dictyostelium)
6	1460214_at	Pcp4; Purkinje cell protein 4
6	1419420_at	St6galnac5; ST6 (alpha-N-acetyl-neuraminyl-2,3-beta-galactosyl-1,3)-N-acetylgalactosaminide alpha-2,6-sialyltransferase 5
6	1422710_a_at	Cacna1h; calcium channel, voltage-dependent, T type, alpha 1H subunit
6	1451538_at	Sox9; SRY-box containing gene 9
6	1417688_at	BC004044; cDNA sequence BC004044
6	1419580_at	Dlgh4; discs, large homolog 4 (Drosophila)
6	1428808_at	Prickle2; prickle-like 2 (Drosophila)
6	1433825_at	Ntrk3; Neurotrophic tyrosine kinase, receptor, type 3 (Ntrk3), transcript variant 1, mRNA
6	1451342_at	Spon1; spondin 1, (f-spondin) extracellular matrix protein
6	1431962_a_at	Stambp; Stam binding protein
6	1449377_at	Nicn1; nicolin 1
6	1417881_at	Slc39a3; solute carrier family 39 (zinc transporter), member 3
6	1425231_a_at	Zfp46; zinc finger protein 46
6	1428564_at	Zfp579; zinc finger protein 579
6	1434034_at	Cerk; ceramide kinase
6	1441165_s_at	Clstn2; calsyntenin 2
6	1442297_at	BB212172; expressed sequence BB212172
6	1421059_a_at	Alg2; asparagine-linked glycosylation 2 homolog (yeast, alpha-1,3-mannosyltransferase)
6	1423074_at	Lman2; lectin, mannose-binding 2
6	1460574_at	Fat4; FAT tumor suppressor homolog 4 (Drosophila)
6	1424886_at	Ptprd; protein tyrosine phosphatase, receptor type, D
6	1451268_at	Tram1l1; translocation associated membrane protein 1-like 1
6	1429559_at	Gnaq; guanine nucleotide binding protein, alpha q polypeptide
6	1454867_at	Mn1; meningioma 1
6	1454761_at	BC005764; cDNA sequence BC005764
6	1417359_at	Mfap2; microfibrillar-associated protein 2
6	1455267_at	Esrrg; estrogen-related receptor gamma
6	1421425_a_at	Dscr1l1; Down syndrome critical region gene 1-like 1
6	1437351_at	Cxxc4; CXXC finger 4
6	1422818_at	Nedd9; neural precursor cell expressed, developmentally down-regulated gene 9
6	1459850_x_at	Glrb; glycine receptor, beta subunit
6	1450151_at	Zfp316; zinc finger protein 316
6	1460436_at	Ndst1; N-deacetylase/N-sulfotransferase (heparan glucosaminyl) 1
6	1436028_at	Tmem33; transmembrane protein 33
6	1428382_at	Smarcc2; SWI/SNF related, matrix assoc., actin dependent regulator of chromatin, subfamily c, member 2
6	1428692_at	Hddc3; HD domain containing 3
6	1451728_at	Wdr13; WD repeat domain 13
6	1433926_at	Dnclic2; dynein, cytoplasmic, light intermediate chain 2
6	1415751_at	Hp1bp3; heterochromatin protein 1, binding protein 3
6	1460246_at	Mecp2; methyl CpG binding protein 2
6	1450992_a_at	Meis1; myeloid ecotropic viral integration site 1
6	1423835_at	Zfp503; zinc finger protein 503
6	1421433_at	Zfhx4; zinc finger homeodomain 4
6	1418210_at	Pfn2; profilin 2
6	1450839_at	D0H4S114; DNA segment, human D4S114
6	1447864_s_at	Pogk; pogo transposable element with KRAB domain
6	1436223_at	Itgb8; PREDICTED: integrin beta 8 [Mus musculus], mRNA sequence
6	1437347_at	Ednrb; endothelin receptor type B
6	1418157_at	Nr2f1; nuclear receptor subfamily 2, group F, member 1
6	1416159_at	Nr2f2; nuclear receptor subfamily 2, group F, member 2
6	1419186_a_at	St8sia4; ST8 alpha-N-acetyl-neuraminide alpha-2,8-sialyltransferase 4
6	1433855_at	Abat; 4-aminobutyrate aminotransferase
6	1455436_at	Diras2; LOC544932; DIRAS family, GTP-binding RAS-like 2; similar to Di-Ras2
6	1456144_at	Nav3; neuron navigator 3
6	1436047_at	Gm672; gene model 672, (NCBI)
6	1420859_at	Pkia; protein kinase inhibitor, alpha
6	1455960_at	Egfl5; EGF-like-domain, multiple 5
6	1455622_at	Podxl2; podocalyxin-like 2
6	1422431_at	Magee1; melanoma antigen, family E, 1
6	1452357_at	Gp1bb; Sept5; glycoprotein Ib, beta polypeptide; septin 5
6	1434639_at	Kbtbd9; kelch repeat and BTB (POZ) domain containing 9
6	1456220_at	Fbxl7; F-box and leucine-rich repeat protein 7
6	1440153_at	PREDICTED: hypothetical protein XP_488788 [Mus musculus], mRNA sequence
6	1426283_at	MGI:2446259; neurotrimin
6	1423213_at	Plxnc1; plexin C1
6	1436920_at	Pcdh17; protocadherin 17
6	1437197_at	Sorbs2; sorbin and SH3 domain containing 2
6	1416114_at	Sparcl1; SPARC-like 1 (mast9, hevin)
6	1448788_at	Cd200; Cd200 antigen
6	1435385_at	MGI:2153084; serologically defined colon cancer antigen 33 like
6	1426621_a_at	Ppp2r2b; protein phosphatase 2 (formerly 2A), regulatory subunit B (PR 52), beta isoform
6	1456087_at	Nfia; nuclear factor I/A
6	1420422_at	Pcdhb21; protocadherin beta 21
6	1418941_at	Pcdhb22; protocadherin beta 22
6	1448933_at	Pcdhb17; protocadherin beta 17
6	1449583_at	Pcdhb20; protocadherin beta 20
6	1421152_a_at	Gnao1; guanine nucleotide binding protein, alpha o
6	1435720_at	Kcnd3; Potassium voltage-gated channel, Shal-related family, member 3 (Kcnd3), mRNA
6	1420484_a_at	Vtn; vitronectin
6	1423499_at	Sncaip; synuclein, alpha interacting protein (synphilin)
6	1457229_at	Gpr173; G-protein coupled receptor 173
6	1436624_at	Dnm3; dynamin 3
6	1440201_at	AV344025; CDNA clone MGC:106570 IMAGE:30621011
6	1427123_s_at	Copg2as2; coatomer protein complex, subunit gamma 2, antisense 2
6	1438730_at	BC028801; cDNA sequence BC028801
6	1426864_a_at	Ncam1; neural cell adhesion molecule 1
6	1433864_at	Lrp12; low density lipoprotein-related protein 12
6	1433592_at	Calm1; calmodulin 1
6	1454884_at	Btbd4; BTB (POZ) domain containing 4
6	1424029_at	Tspyl4; TSPY-like 4
6	1426992_at	Xpr1; xenotropic and polytropic retrovirus receptor 1
7	1426368_at	LOC547368; similar to Ras and Rab interactor 2 (Ras interaction/interference protein 2)
7	1427196_at	Wnk4; WNK lysine deficient protein kinase 4
7	1450990_at	Gpc3; glypican 3
7	1438325_at	Evi1; ecotropic viral integration site 1
7	1427894_at	Slitl2; Slit-like 2 (Drosophila)
7	1418195_at	Galnt10; UDP-N-acetyl-alpha-D-galactosamine:polypeptide N-acetylgalactosaminyltransferase 10
7	1417744_a_at	Ralb; v-ral simian leukemia viral oncogene homolog B (ras related)
7	1419301_at	Fzd4; frizzled homolog 4 (Drosophila)
7	1429796_at	Kalrn; kalirin, RhoGEF kinase
7	1417553_at	Plac1; placental specific protein 1
7	1442174_at	Tspan18; tetraspanin 18
7	1435461_at	Magi3; membrane associated guanylate kinase, WW and PDZ domain containing 3
7	1434930_at	Tpcn1; two pore channel 1
7	1433434_at	AW551984; expressed sequence AW551984
7	1417435_at	Large; like-glycosyltransferase
7	1426973_at	Gpr153; G protein-coupled receptor 153
7	1426063_a_at	Gem; GTP binding protein (gene overexpressed in skeletal muscle)
7	1451406_a_at	Pcsk5; proprotein convertase subtilisin/kexin type 5
7	1436590_at	Ppp1r3b; protein phosphatase 1, regulatory (inhibitor) subunit 3B
7	1452336_at	BC027382; cDNA sequence BC027382
7	1439064_at	BC030046; cDNA sequence BC030046
7	1456133_x_at	Itgb5; integrin beta 5
7	1424010_at	Mfap4; microfibrillar-associated protein 4
7	1418370_at	Tnnc1; troponin C, cardiac/slow skeletal
7	1439565_at	CDNA clone IMAGE:6402034
7	1435435_at	Cttnbp2; cortactin binding protein 2
7	1439364_a_at	Mmp2; matrix metallopeptidase 2
7	1421045_at	Mrc2; mannose receptor, C type 2
7	1452412_at	Hoxc8; homeo box C8
7	1431099_at	Hoxd8; homeo box D8
7	1427394_at	Igf2as; insulin-like growth factor 2, antisense
7	1421006_at	Col4a6; procollagen, type IV, alpha 6
7	1449488_at	Pitx1; paired-like homeodomain transcription factor 1
7	1456498_at	Itga4; integrin alpha 4
7	1436037_at	Cerkl; ceramide kinase-like
7	1452330_a_at	Mxra8; matrix-remodelling associated 8
7	1448412_a_at	Tsc22d4; TSC22 domain family 4
7	1448117_at	Kitl; kit ligand
7	1434130_at	Lhfpl2; lipoma HMGIC fusion partner-like 2
7	1416498_at	Ppic; peptidylprolyl isomerase C
7	1433924_at	Peg3; Peg3 mRNA for zinc finger protein
7	1427551_at	Usp29; ubiquitin specific peptidase 29
7	1451046_at	Zfpm1; zinc finger protein, multitype 1
7	1424807_at	Lama4; laminin, alpha 4
7	1423609_a_at	Mgat1; mannoside acetylglucosaminyltransferase 1
7	1421662_a_at	Tusc3; tumor suppressor candidate 3
7	1449198_a_at	St3gal5; ST3 beta-galactoside alpha-2,3-sialyltransferase 5
7	1449124_at	Rgl1; ral guanine nucleotide dissociation stimulator,-like 1
7	1451475_at	Plxnd1; plexin D1
7	1425814_a_at	Calcrl; calcitonin receptor-like
7	1433956_at	Cdh5; cadherin 5
7	1417505_s_at	Il11ra1; Il11ra2; interleukin 11 receptor, alpha chain 1; interleukin 11 receptor, alpha chain 2
7	1449939_s_at	Dlk1; delta-like 1 homolog (Drosophila)
7	1455280_at	Frem1; Fras1 related extracellular matrix protein 1
7	1455717_s_at	Daam2; dishevelled associated activator of morphogenesis 2
7	1449522_at	Unc5c; unc-5 homolog C (C. elegans)
7	1451344_at	BC025600; cDNA sequence BC025600
7	1418084_at	Nrp1; neuropilin 1
7	1458345_s_at	Colec11; collectin sub-family member 11
7	1422024_at	Fli1; Friend leukemia integration 1
7	1417111_at	Man1a; mannosidase 1, alpha
7	1436916_at	B130017P16Rik; MKIAA1690 protein
7	1420871_at	Gucy1b3; guanylate cyclase 1, soluble, beta 3
7	1424890_at	Bnc1; basonuclin 1
7	1422545_at	Tbx2; T-box 2
7	1450429_at	Capn6; calpain 6
7	1450716_at	Adamts1; a disintegrin-like and metallopeptidse (reprolysin type) with thrombospondin type 1 motif, 1
7	1450813_a_at	Tnni1; troponin I, skeletal, slow 1
7	1436041_at	Hand2; heart and neural crest derivatives expressed transcript 2
7	1417447_at	Tcf21; transcription factor 21
7	1457058_at	Adamts2; a disintegrin-like and metallopeptidase (reprolysin type) with thrombospondin type 1 motif, 2
7	1416414_at	Emilin1; elastin microfibril interfacer 1
7	1421172_at	Adam12; a disintegrin and metallopeptidase domain 12 (meltrin alpha)
7	1415935_at	Smoc2; SPARC related modular calcium binding 2
7	1433525_at	Ednra; endothelin receptor type A
7	1436938_at	Rbms3; RNA binding motif, single stranded interacting protein
7	1450757_at	Cdh11; cadherin 11
7	1439496_at	4921524J06Rik; Adult male testis cDNA, RIKEN full-length enriched library, clone:4921524J06 product:similar to STONIN 1 [Homo sapiens], full insert sequence
7	1422889_at	Pcdh18; protocadherin 18
7	1419455_at	Il10rb; interleukin 10 receptor, beta
7	1426866_at	D4st1; dermatan 4 sulfotransferase 1
7	1437442_at	Transcribed locus, strongly similar to XP_517139.1 PREDICTED: similar to protocadherin 7 isoform a precursor; brain-heart protocadherin; protocadherin 7 [Pan troglodytes]
7	1417291_at	Tnfrsf1a; tumor necrosis factor receptor superfamily, member 1a
7	1416435_at	Ltbr; lymphotoxin B receptor
7	1426306_a_at	Maged2; melanoma antigen, family D, 2
7	1417018_at	Efemp2; epidermal growth factor-containing fibulin-like extracellular matrix protein 2
7	1426708_at	Antxr2; anthrax toxin receptor 2
7	1416401_at	Cd82; CD82 antigen
7	1424382_at	Rcn3; reticulocalbin 3, EF-hand calcium binding domain
7	1416803_at	Fkbp7; FK506 binding protein 7
7	1417756_a_at	Lsp1; lymphocyte specific 1
7	1460208_at	Fbn1; fibrillin 1
7	1455090_at	Angptl2; Angiopoietin-like 2 (Angptl2), mRNA
7	1456483_at	Zfp9; zinc finger protein 9
7	1423557_at	Ifngr2; interferon gamma receptor 2
7	1448475_at	Olfml3; olfactomedin-like 3
7	1425475_at	Col4a5; procollagen, type IV, alpha 5
7	1426397_at	Tgfbr2; transforming growth factor, beta receptor II
7	1447643_x_at	Snai2; snail homolog 2 (Drosophila)
7	1448925_at	Twist2; twist homolog 2 (Drosophila)
7	1417148_at	Pdgfrb; platelet derived growth factor receptor, beta polypeptide
8	1452158_at	Eprs; glutamyl-prolyl-tRNA synthetase
8	1437251_at	Cdca2; cell division cycle associated 2
8	1429327_at	Sdccag1; serologically defined colon cancer antigen 1
8	1427518_at	D10627; cDNA sequence D10627
8	1416793_at	Arl6ip2; ADP-ribosylation factor-like 6 interacting protein 2
8	1434468_at	Otud4; OTU domain containing 4
8	1438071_at	Pms1; postmeiotic segregation increased 1 (S. cerevisiae)
8	1433471_at	Tcf7; transcription factor 7, T-cell specific
8	1424465_at	AI413631; expressed sequence AI413631
8	1449648_s_at	Rpo1-1; RNA polymerase 1-1
8	1452210_at	Dna2l; DNA2 DNA replication helicase 2-like (yeast)
8	1427089_at	Ccnt2; cyclin T2
8	1435249_at	Btaf1; BTAF1 RNA polymerase II, B-TFIID transcription factor-associated, 170kDa (Mot1 homolog, S. cerevisiae)
8	1447679_s_at	Bms1l; BMS1-like, ribosome assembly protein (yeast)
8	1417445_at	Kntc2; kinetochore associated 2
8	1437611_x_at	Kif2c; kinesin family member 2C
8	1427161_at	Cenpf; centromere autoantigen F
8	1417938_at	Rad51ap1; RAD51 associated protein 1
8	1435030_at	Upf2; UPF2 regulator of nonsense transcripts homolog (yeast)
8	1434789_at	Depdc1b; DEP domain containing 1B
8	1433543_at	Anln; anillin, actin binding protein (scraps homolog, Drosophila)
8	1435114_at	Wdhd1; WD repeat and HMG-box DNA binding protein 1
8	1456359_at	Ppwd1; peptidylprolyl isomerase domain and WD repeat containing 1
8	1430617_at	Oip5; Opa interacting protein 5
8	1451128_s_at	Kif22; kinesin family member 22
8	1415829_at	Lbr; lamin B receptor
8	1435826_at	Rad18; RAD18 homolog (S. cerevisiae)
8	1416558_at	Melk; maternal embryonic leucine zipper kinase
8	1436847_s_at	Cdca8; cell division cycle associated 8
8	1417450_a_at	Tacc3; transforming, acidic coiled-coil containing protein 3
8	1428104_at	Tpx2; TPX2, microtubule-associated protein homolog (Xenopus laevis)
8	1419076_a_at	Brca2; breast cancer 2
8	1449217_at	Casp8ap2; caspase 8 associated protein 2
8	1437565_a_at	Gnl2; guanine nucleotide binding protein-like 2 (nucleolar)
8	1438833_at	Casc5; cancer susceptibility candidate 5
8	1448762_at	Rad17; RAD17 homolog (S. pombe)
8	1417791_a_at	Zfml; zinc finger, matrin-like
8	1416757_at	Zwilch; Zwilch, kinetochore associated, homolog (Drosophila)
8	1435006_s_at	Abcb7; ATP-binding cassette, sub-family B (MDR/TAP), member 7
8	1422462_at	Ube2t; ubiquitin-conjugating enzyme E2T (putative)
8	1452241_at	Topbp1; topoisomerase (DNA) II beta binding protein
8	1434242_at	Usp37; ubiquitin specific peptidase 37
8	1424046_at	Bub1; budding uninhibited by benzimidazoles 1 homolog (S. cerevisiae)
8	1449171_at	Ttk; Ttk protein kinase
8	1435786_at	Klhl12; kelch-like 12 (Drosophila)
8	1451212_at	Ccdc21; coiled-coil domain containing 21
8	1453600_at	Ccdc18; coiled-coil domain containing 18
8	1450889_at	Smarca3; SWI/SNF related, matrix assoc., actin dependent regulator of chromatin, subfamily a, member 3
8	1423525_at	Mastl; microtubule associated serine/threonine kinase-like
8	1434734_at	Rad54b; RAD54 homolog B (S. cerevisiae)
8	1437370_at	Sgol2; shugoshin-like 2 (S. pombe)
8	1434604_at	Eif5b; eukaryotic translation initiation factor 5B
8	1456853_at	2 days neonate sympathetic ganglion cDNA, RIKEN full-length enriched library, clone:7120483N17 product:similar to Zinc finger protein 13 (Fragment) [Rattus norvegicus], full insert sequence
8	1427603_at	Atf7ip2; activating transcription factor 7 interacting protein 2
8	1436505_at	Ppig; peptidyl-prolyl isomerase G (cyclophilin G)
8	1426949_s_at	Tpr; translocated promoter region
8	1450950_at	Cspg6; chondroitin sulfate proteoglycan 6
8	1435005_at	Cenpe; centromere protein E
8	1423919_at	BC023882; cDNA sequence BC023882
8	1436174_at	Atad2; ATPase family, AAA domain containing 2
8	1448635_at	Smc2l1; SMC2 structural maintenance of chromosomes 2-like 1 (yeast)
8	1439695_a_at	Mphosph1; M-phase phosphoprotein 1
9	1448288_at	Nfib; nuclear factor I/B
9	1449874_at	Ly96; lymphocyte antigen 96
9	1438406_at	Scarf2; scavenger receptor class F, member 2
9	1418773_at	Fads3; fatty acid desaturase 3
9	1418599_at	Col11a1; procollagen, type XI, alpha 1
9	1423484_at	Bicc1; bicaudal C homolog 1 (Drosophila)
9	1455164_at	Cdgap; Cdc42 GTPase-activating protein
9	1456874_at	Flrt2; fibronectin leucine rich transmembrane protein 2
9	1417852_x_at	Clca1; chloride channel calcium activated 1
9	1460259_s_at	Clca1; Clca2; chloride channel calcium activated 1; chloride channel calcium activated 2
9	1425574_at	Epha3; Eph receptor A3
9	1419905_s_at	Hpgd; hydroxyprostaglandin dehydrogenase 15 (NAD)
9	1455663_at	Olfml1; olfactomedin-like 1
9	1439827_at	Adamts12; a disintegrin-like and metallopeptidase (reprolysin type) with thrombospondin type 1 motif, 12
9	1443963_at	Fmr2; AF4/FMR2 family, member 2 (Aff2), mRNA
9	1438602_s_at	Masp1; mannan-binding lectin serine peptidase 1
9	1437871_at	Pgm5; phosphoglucomutase 5
9	1419182_at	Svep1; sushi, von Willebrand factor type A, EGF and pentraxin domain containing 1
9	1426301_at	Alcam; activated leukocyte cell adhesion molecule
9	1448380_at	Lgals3bp; lectin, galactoside-binding, soluble, 3 binding protein
9	1443832_s_at	Sdpr; serum deprivation response
9	1448468_a_at	Kcnab1; potassium voltage-gated channel, shaker-related subfamily, beta member 1
9	1420563_at	Gria3; glutamate receptor, ionotropic, AMPA3 (alpha 3)
9	1420416_at	Sema3a; sema domain, immunoglobulin domain (Ig), short basic domain, secreted, (semaphorin) 3A
9	1427410_at	Dleu2; deleted in lymphocytic leukemia, 2
9	1454881_s_at	Upk3b; uroplakin 3B
9	1457065_at	Upk1b; uroplakin 1B
9	1422340_a_at	Actg2; actin, gamma 2, smooth muscle, enteric
9	1428114_at	Slc14a1; solute carrier family 14 (urea transporter), member 1
9	1424783_a_at	Ugt1a2; Ugt1a6a; Ugt1a10; Ugt1a7c; Ugt1a5; Ugt1a9; Ugt1a6b; Ugt1a1; UDP glucuronosyltransferase 1 family, polypeptide A2; UDP glucuronosyltransferase 1 family, polypeptide A6A; UDP glycosyltransferase 1 family, polypeptide A10; UDP glucuronosyltransferase 1 family, polypeptide A7C; UDP glucuronosyltransferase 1 family,...
9	1428650_at	Tns1; tensin 1
9	1427298_at	Dnm3os; dynamin 3, opposite strand
9	1420512_at	Dkk2; dickkopf homolog 2 (Xenopus laevis)
9	1429679_at	Lrrc17; leucine rich repeat containing 17
9	1431856_a_at	C1qtnf6; C1q and tumor necrosis factor related protein 6
9	1449531_at	Leprel2; leprecan-like 2
[truncated: 856 more rows]
